# Supplementary material for: Verapamil inhibits Kir2.3 channels by binding to the pore and interfering with PIP2 binding
Source: Naunyn Schmiedebergs Arch Pharmacol. 2022 Nov 29;396(4):659–67. doi: 10.1007/s00210-022-02342-z (PMC10042922; doi:10.1007/s00210-022-02342-z)
Supplement: Supplementary file 3 — Supplementary file3 (XLS 27 kb) [file 210_2022_2342_MOESM3_ESM.xls]

## Sheet: Rohdaten
Kir2.1 5K					Kir2.1 verapamil					Kir2.2 5K					Kir2.2 verapamil					Kir2.3 5K					Kir2.3 verapamil
0min		t1		relative current	0min		t1		relative current	0min		t1		relative current	0min		t1		relative current	0min		t1		relative current	0min		t1		relative current
-3.13171		-3.74939		119.723	-4.29626		-2.95166		68.7029	-9.28284		-9.85291		106.141	-7.44934		-4.72778		63.4658	-2.95166		-3.31238		112.221	-4.37683		-1.17615		26.8721
-2.68799		-2.69104		100.113	-3.98987		-2.42371		60.7465	-10.8563		-14.0057		129.01	-5.05676		-4.85168		95.9445	-4.8822		-5.66589		116.052	-2.61353		-1.23779		47.361
-2.93335		-3.19702		108.989	-2.80334		-1.80115		64.2499	-12.7869		-15.6335		122.263	-10.1825		-9.67468		95.0128	-4.61304		-6.11206		132.495	-10.6763		-2.75391		25.7946
-2.89551		-3.11462		107.567	-6.32812		-2.82654		44.6663	-7.77344		-10.5707		135.985	-8.54614		-7.23206		84.6237	-4.46594		-5.37048		120.254	-11.366		-2.40906		21.1954
-3.48572		-3.98499		114.323	-5.24231		-2.87537		54.8493	-9.15833		-11.0773		120.953	-5.75439		-5.02441		87.3144	-8.32703		-9.96277		119.644	-4.62708		-2.06116		44.5456
-2.31873		-2.77527		119.689											-9.05212		-8.09326		89.4073	-6.19751		-6.77124		109.257	-12.5623		-3.23486		25.7507
-2.58423		-2.99194		115.777											-10.2002		-7.41577		72.7022	-4.78516		-4.72412		98.7245	-7.59521		-1.40991		18.5632
				1.19689											-7.85034		-5.79102		73.7677	-4.35181		-5.30334		121.865
				1.15777											-12.6233		-11.2457		89.0868	-11.0132		-11.701		106.246
																				-7.69287		-8.72314		113.393
																								1.13393
