# Supplementary material for: Verapamil inhibits Kir2.3 channels by binding to the pore and interfering with PIP2 binding
Source: Naunyn Schmiedebergs Arch Pharmacol. 2022 Nov 29;396(4):659–67. doi: 10.1007/s00210-022-02342-z (PMC10042922; doi:10.1007/s00210-022-02342-z)
Supplement: Supplementary file 4 — Supplementary file4 (XLS 27 kb) [file 210_2022_2342_MOESM4_ESM.xls]

## Sheet: Rohdaten
all at at -120mV
0,1yM					1yM					6yM					30yM					100yM					300yM					500yM
0 min		t1		relative current	0 min		t1		relative current	0 min		t1		relative current	0 min		t1		relative current	0 min		t1		relative current	0 min		t1		relative current	0 min		t1		relative current
-3.36853		-3.73474		1.10872	-4.24652		-4.95605		1.16709	-4.8584		-5.88867		1.21206	-3.80615		-3.25623		0.855516	-5.09644		-2.16309		0.424431	-4.37683		-1.17615		0.268721	-5.05066		-0.90332		0.178852	0.23
-6.13708		-6.41907		1.04595	-4.43665		-4.53827		1.02291	-7.30469		-6.03455		0.82612	-3.74573		-3.25562		0.869154	-3.67249		-1.93054		0.525677	-2.61353		-1.23779		0.47361	-3.07068		-0.901489		0.29358	0.141
-4.00757		-4.38599		1.09443	-3.63037		-3.66699		1.01009	-4.20776		-4.44885		1.0573	-4.021		-3.08594		0.767456	-4.95911		-2.73132		0.550769	-10.6763		-2.75391		0.257946	-10.4944		-4.1333		0.393858	0.229
-4.62708		-4.12262		0.890977	-5.56274		-5.58289		1.00362	-10.6677		-11.4203		1.07055	-3.04932		-2.13623		0.70056	-8.15552		-8.18481		1.00359	-11.366		-2.40906		0.211954	-7.61414		-1.29883		0.170581	0.193
-3.41949		-2.80334		0.819813	-5.65491		-6.01624		1.0639	-4.44885		-5.13306		1.15379	-3.73352		-3.88977		1.04185	-7.09961		-3.96545		0.558545	-4.62708		-2.06116		0.445456	-3.52905		-1.54846		0.438776	0.193
-3.07373		-3.53149		1.14893						-5.18616		-5.84473		1.12699	-4.4458		-4.51782		1.0162	-13.0908		-5.32593		0.406844	-12.5623		-3.23486		0.257507	-4.05884		-0.708008		0.174436	0.195
-3.14423		-3.92242		1.2475																-11.7285		-4.16565		0.355173	-7.59521		-1.40991		0.185632
-4.92554		-4.83185		0.980979																-9.79675		-4.4281		0.451997
																				-3.75854		-1.99219		0.530042
																				-2.50488		-0.934448		0.373051
																				-2.68188		-1.08154		0.403277
