# Supplementary material for: Verapamil inhibits Kir2.3 channels by binding to the pore and interfering with PIP2 binding
Source: Naunyn Schmiedebergs Arch Pharmacol. 2022 Nov 29;396(4):659–67. doi: 10.1007/s00210-022-02342-z (PMC10042922; doi:10.1007/s00210-022-02342-z)
Supplement: Supplementary file 5 — Supplementary file5 (XLS 88 kb) [file 210_2022_2342_MOESM5_ESM.xls]

## Sheet: absolut
	5_03_23_0004	5_03_23_0005	5_04_16_0000	5_04_16_0001-4	5_04_16_0005	5_04_16_0006	5_04_16_0007	5_04_16_0009	5_04_27_0005	5_04_27_0006	5_04_27_0009	5_04_27_0011-13	5_05_07_0008	5_05_07_0009
0.5	-5.08179	-1.33423	-3.30078	-0.687256	-2.87903	-0.792236	-2.90344	-0.86731	-5.92773	-0.880127	-5.86365	-0.470581	-2.39197	-0.728149
1	-4.99084	-1.35071	-3.01636	-0.740967	-2.60437	-0.827637	-2.50244	-0.932007	-5.40283	-0.950317	-4.58008	-0.531006	-1.95923	-0.700073
1.5	-4.88159	-1.34705	-2.73132	-0.731201	-2.23511	-0.855103	-2.13745	-0.921021	-5.09277	-0.945435	-3.56995	-0.550537	-1.77124	-0.706787
2	-4.60327	-1.37085	-2.52258	-0.764771	-1.96289	-0.704956	-1.90491	-1.00891	-4.87854	-0.880737	-2.93579	-0.593262	-1.5979	-0.723267			Diese Messungen sind gültig
2.5	-4.36707	-1.40442	-2.22107	-0.734253	-1.74683	-0.662231	-1.68091	-1.12183	-4.6106	-0.894775	-2.3999	-0.645142	-1.36353	-0.750122
3	-4.06982	-1.45447	-2.06299	-0.78125	-1.59424	-0.733032	-1.53259	-1.12427	-4.2688	-0.947876	-1.99219	-0.587158	-1.30127	-0.853271
3.5	-3.75854	-1.41174	-1.83716	-0.825806	-1.33728	-0.672607	-1.32812	-1.11572	-3.86719	-0.90332	-1.69983	-0.696411	-1.13647	-0.803833
4	-3.50098	-1.45935	-1.72852	-0.801392	-1.20911	-0.732422	-1.1969	-1.22314	-3.35999	-0.914307	-1.54724	-0.646362	-1.0553	-0.819702
4.5	-3.18481	-1.53564	-1.59607	-0.834351	-1.14807	-0.687866	-1.15845	-1.21948	-2.92664	-0.889893	-1.32996	-0.733643	-1.00037	-0.768433
5	-2.89429	-1.56006	-1.45203	-0.855103	-1.00098	-0.712891	-1.11328	-1.28235	-2.48535	-0.908203	-1.2146	-0.645752	-0.90332	-0.878906
5.5	-2.59949	-1.6394	-1.35864	-0.817871	-0.933228	-0.784912	-1.03577	-1.2616	-2.16858	-0.924072	-1.11511	-0.766602	-0.822144	-0.85022
6	-2.3822	-1.60217	-1.30005	-0.855713	-0.922852	-0.762939	-0.952759	-1.19751	-1.88782	-0.975342	-1.0968	-0.684204	-0.85144	-0.817261
6.5	-2.19666	-1.67297	-1.18652	-0.827026	-0.744629	-0.802002	-0.897217	-1.27441	-1.71143	-0.991821	-0.994263	-0.791016	-0.827026	-0.750732
7	-2.01538	-1.75781	-1.14807	-0.811768	-0.774536	-0.791016	-0.931396	-1.20667	-1.5686	-0.940552	-0.93811	-0.769653	-0.800781	-0.856323
7.5	-1.875	-1.74377	-1.06873	-0.835571	-0.697021	-0.772095	-0.895996	-1.16943	-1.38611	-0.999146	-0.895386	-0.799561	-0.773315	-0.88623
8	-1.7627	-1.80298	-1.05469	-0.823975	-0.737305	-0.812378	-0.861816	-1.27686	-1.32629	-1.00525	-0.88501	-0.789795	-0.747681	-0.864868
8.5	-1.61011	-1.7749	-0.984497	-0.895386	-0.717773	-0.866089	-0.85083	-1.24207	-1.19507	-1.0083	-0.90271	-0.731201	-0.6604	-0.898438
9	-1.54114	-1.84875	-0.971069	-0.888062	-0.686035	-0.840454	-0.795288	-1.33118	-1.12732	-1.05286	-0.826416	-0.842285	-0.681152	-0.895386
9.5	-1.48193	-1.88049	-0.999146	-0.85083	-0.618286	-0.871582	-0.813599	-1.25	-1.12366	-1.13342	-0.797119	-0.822754	-0.686646	-0.88501
10	-1.41235	-1.90491	-0.910645	-0.887451	-0.612183	-0.863647	-0.821533	-1.32324	-1.04004	-1.08093	-0.784912	-0.777588	-0.653687	-0.965576
10.5	-1.36841	-1.89636	-0.877075	-0.874023	-0.542603	-0.895386	-0.793457	-1.30859	-1.02905	-1.07483	-0.769653	-0.86853	-0.681152	-0.911865
11	-1.33728	-1.92566	-0.874023	-0.932617	-0.614624	-0.892334	-0.864868	-1.33301	-0.960083	-1.16211	-0.738525	-0.857544	-0.679321	-0.966797
11.5	-1.27563	-1.99707	-0.893555	-0.908203	-0.57251	-0.872803	-0.800781	-1.33118	-0.956421	-1.13586	-0.820312	-0.882568	-0.643311	-0.949707
12	-1.2323	-1.97266	-0.814819	-0.900269	-0.587158	-0.931396	-0.808716	-1.38367	-0.966797	-1.12793	-0.775757	-0.897827	-0.604248	-0.961304
12.5	-1.27136	-1.96838	-0.870972	-0.960083	-0.544434	-0.953979	-0.76416	-1.36047	-0.917969	-1.17676	-0.748901	-0.828247	-0.577393	-0.957031
13	-1.1731	-2.04163	-0.843506	-0.939941	-0.559692	-0.995483	-0.795898	-1.42822	-0.866699	-1.2384	-0.701904	-0.876465	-0.670776	-0.924072
13.5	-1.14746	-2.05505	-0.818481	-0.963745	-0.53833	-0.947266	-0.784302	-1.48376	-0.852051	-1.21277	-0.733032	-0.858154	-0.599976	-0.932617
14	-1.16272	-2.65991	-0.810547	-1.13892	-0.466919	-0.967407	-0.759888	-1.42639	-0.892334	-1.25	-0.758057	-0.849609	-0.657959	-0.949097
14.5	-1.12976	-2.65625	-0.793457	-1.00586	-0.522461	-1.01074	-0.762939	-1.51001	-0.910645	-1.18896	-0.741577	-0.943604	-0.617676	-0.970459
15	-1.13892	-2.60437	-0.794067	-1.00464	-0.41626	-0.987549	-0.755615	-1.44104	-0.882568	-1.27258	-0.675049	-0.821533	-0.610962	-1.01135
15.5	-1.06567	-2.72034	-0.818481	-1.00586	-0.541992	-1.01135	-0.762939	-1.45691	-0.83313	-1.2085	-0.730591	-0.862427	-0.663452	-1.026
16	-1.06445	-2.89612	-0.72937	-1.00281	-0.466919	-1.01257	-0.72937	-1.44775	-0.79895	-1.24268	-0.74646	-0.883179	-0.534668	-1.01257
16.5	-1.01685	-2.80884	-0.735474	-0.983276	-0.521851	-1.03271	-0.755615	-1.51062	-0.869751	-1.26709	-0.703125	-0.846558	-0.6427	-1.02478
17	-1.04187	-2.68188	-0.777588	-1.01929	-0.449219	-1.05835	-0.750122	-1.55457	-0.776978	-1.30798	-0.667725	-0.88562	-0.534668	-1.08643
17.5	-1.00281	-2.78564	-0.74646	-1.01807	-0.544434	-1.06628	-0.785522	-1.46912	-0.791626	-1.23535	-0.668335	-0.90332	-0.630493	-1.04126
18	-1.02234	-2.79358	-0.724487	-1.01929	-0.422974	-1.05042	-0.760498	-1.55212	-0.803833	-1.27502	-0.651245	-0.877686	-0.584106	-1.00708
18.5	-1.02356	-2.63306	-0.702515	-1.00647	-0.516968	-1.05164	-0.79834	-1.52832	-0.836792	-1.29089	-0.704956	-0.842285	-0.534058	-1.04919
19	-1.01135	-2.69836	-0.720825	-1.026	-0.491943	-1.13708	-0.743408	-1.61987	-0.820312	-1.2738	-0.643311	-0.85144	-0.526733	-1.00891
19.5	-0.961304	-2.70569	-0.726929	-1.02844	-0.458374	-1.14868	-0.739136	-1.51489	-0.762939	-1.23352	-0.616455	-0.869751	-0.594482	-1.09924
20	-0.944824	-2.97119	-0.74707	-1.04004	-0.394897	-1.07422	-0.695801	-1.56982	-0.766602	-1.23718	-0.632935	-0.811157	-0.603638	-1.02295
20.5	-1.00098	-3.14331	-0.747681	-1.09741	-0.487671	-1.09741	-0.756836	-1.57288	-0.809326	-1.21765	-0.630493	-0.830078	-0.567017	-1.12244
21	-0.974731	-3.18237	-0.738525	-1.07239	-0.407104	-1.13281	-0.71167	-1.61621	-0.723267	-1.21582	-0.664673	-0.804443	-0.593262	-1.15723
21.5	-0.939941	-3.09509	-0.678711	-1.073	-0.449219	-1.1261	-0.794678	-1.60583	-0.753784	-1.1908	-0.681763	-0.853271	-0.579834	-1.04431
22	-0.991821	-3.14087	-0.672607	-1.09131	-0.437012	-1.12	-0.681763	-1.60095	-0.751953	-1.22009	-0.597534	-0.878906	-0.528564	-1.0675
22.5	-0.958862	-3.09326	-0.697021	-1.10657	-0.464478	-1.16272	-0.72937	-1.56006	-0.721436	-1.28967	-0.647583	-0.853271	-0.540161	-1.01562
23	-0.933228	-3.10852	-0.675659	-1.14807	-0.490723	-1.20483	-0.710449	-1.56677	-0.808716	-1.26038	-0.578003	-0.806274	-0.547485	-1.06628
23.5	-0.984497	-3.23181	-0.692139	-1.1554	-0.474243	-1.17065	-0.667725	-1.64673	-0.778198	-1.26282	-0.664062	-0.839844	-0.501099	-1.04492
24	-0.934448	-3.12988	-0.696411	-1.16394	-0.489502	-1.17004	-0.626221	-1.56433	-0.714722	-1.17798	-0.636597	-0.800781	-0.540161	-1.05042
24.5	-0.995483	-3.07983	-0.6604	-1.17188	-0.457153	-1.18286	-0.67627	-1.64551	-0.74585	-1.20056	-0.594482	-0.802002	-0.582275	-1.08459
25	-1.00281	-3.09387	-0.707397	-1.17859	-0.480957	-1.19873	-0.647583	-1.57471	-0.756226	-1.19812	-0.59021	-0.836792	-0.565186	-1.0907
25.5	-0.992432	-2.98157	-0.681152	-1.20056	-0.462646	-1.17188	-0.644531	-1.59485	-0.774536	-1.19812	-0.563354	-0.787354	-0.536499	-1.06506
26	-0.980225	-2.96387	-0.686646	-1.2262	-0.465088	-1.19141	-0.667114	-1.58875	-0.748291	-1.24634	-0.638428	-0.853271	-0.548706	-1.13647
26.5	-1.02905	-2.92664	-0.663452	-1.21887	-0.405884	-1.1792	-0.648804	-1.63635	-0.809937	-1.27502	-0.588379	-0.812988	-0.577393	-1.08704
27	-1.01013	-2.79846	-0.709229	-1.18774	-0.46814	-1.24695	-0.670776	-1.64673	-0.759888	-1.21765	-0.559692	-0.789185	-0.533447	-1.09863
27.5	-1.0968	-2.71301	-0.69397	-1.22498	-0.41748	-1.19873	-0.650024	-1.64795	-0.822754	-1.25061	-0.60791	-0.819702	-0.602417	-1.15295
28	-1.13281	-2.67395	-0.674438	-1.22681	-0.419922	-1.22314	-0.62561	-1.64978	-0.792847	-1.2616	-0.635376	-0.788574	-0.549316	-1.11084
28.5	-1.1969	-2.62451	-0.670776	-1.22864	-0.439453	-1.17249	-0.727539	-1.69617	-0.786133	-1.22498	-0.610352	-0.790405	-0.505371	-1.12183
29	-1.18286	-2.52258	-0.64209	-1.25	-0.419312	-1.19446	-0.681763	-1.61926	-0.773315	-1.18591	-0.631104	-0.78064	-0.527344	-1.20239
29.5	-1.24573	-2.57202	-0.654907	-1.28174	-0.443115	-1.18652	-0.645752	-1.63208	-0.751343	-1.24695	-0.556641	-0.751343	-0.591431	-1.24573
30	-1.22864	-2.60193	-0.655518	-1.28601	-0.423584	-1.11511	-0.643311	-1.71387	-0.845947	-1.28662	-0.552368	-0.81604	-0.533447	-1.26099
30.5	-1.25		-0.643311	-1.22131	-0.413818	-1.20911	-0.617676	-1.67847	-0.800171	-1.21094	-0.552368	-0.74585	-0.599365	-1.20361
31	-1.22437		-0.650635	-1.25488	-0.455322	-1.18042	-0.667725	-1.61865	-0.790405	-1.28967	-0.544434	-0.740967	-0.604858	-1.27625
31.5	-1.24207		-0.667725	-1.22681	-0.472412	-1.19812	-0.617065	-1.69617	-0.874023	-1.2262	-0.59021	-0.802002	-0.6073	-1.31531
32	-1.34827		-0.662231	-1.30005	-0.422363	-1.16028	-0.609741	-1.74316	-0.906982	-1.24573	-0.606689	-0.736084	-0.568237	-1.29883
32.5	-1.29517		-0.698853	-1.27319	-0.419312	-1.19446	-0.673828	-1.70471	-0.910034	-1.2854	-0.557861	-0.775146	-0.631104	-1.29517
33	-1.29456		-0.701294	-1.31714	-0.430908	-1.21094	-0.742188	-1.73157		-1.21094	-0.506592	-0.757446	-0.532837	-1.31348
33.5	-1.32751		-0.682983	-1.29639	-0.390625	-1.23657	-0.714722	-1.77551		-1.29761	-0.513306	-0.775146	-0.651855	-1.29211
34	-1.30859		-0.673218	-1.28967	-0.411987	-1.14868	-0.690918	-1.76208		-1.25732	-0.532837	-0.758667	-0.615234	-1.44958
34.5	-1.32874		-0.679932	-1.31042	-0.46875	-1.23474	-0.704346	-1.76758		-1.24207	-0.578613	-0.722656	-0.6427	-1.3739
35	-1.25183		-0.698242	-1.31836	-0.493164	-1.20056	-0.617676	-1.7157		-1.19995	-0.601196	-0.79834	-0.57373	-1.427
35.5	-1.28052		-0.652466	-1.32629	-0.437012	-1.24756	-0.71228	-1.77551		-1.2439	-0.587158	-0.845337	-0.618896	-1.47156
36	-1.25427		-0.629883	-1.32202	-0.415649	-1.21948	-0.69397	-1.74011		-1.26404	-0.568848	-0.76416	-0.635376	-1.35254
36.5	-1.27441		-0.657349	-1.3562	-0.46875	-1.21948	-0.649414	-1.69128		-1.28357	-0.533447	-0.819092	-0.600586	-1.4447
37	-1.24451		-0.665283	-1.2854	-0.494385	-1.28479	-0.674438	-1.79138		-1.27747	-0.494385	-0.76416	-0.657349	-1.41968
37.5	-1.27136		-0.670166	-1.36658	-0.41687	-1.23657	-0.640259	-1.71692		-1.2146	-0.509644	-0.775146	-0.646362	-1.39404
38	-1.31836		-0.616455	-1.3623	-0.429688	-1.27258	-0.686646	-1.75476		-1.28784	-0.510254	-0.737305	-0.689697	-1.44531
38.5	-1.22681		-0.630493	-1.3562	-0.430298	-1.20178	-0.698242	-1.73462		-1.26221	-0.546875	-0.818481	-0.592041	-1.35925
39	-1.28418		-0.661011	-1.38062	-0.444336	-1.25305	-0.699463	-1.81763		-1.31897	-0.560913	-0.748901	-0.718994	-1.39893
39.5	-1.28235		-0.609741	-1.31897	-0.412598	-1.27808	-0.688477	-1.78528		-1.28479	-0.57312	-0.804443	-0.698853	-1.42212
40	-1.29211		-0.651245	-1.38	-0.493774	-1.25183	-0.72876	-1.70898		-3.41125	-0.526733	-0.743408	-0.636597	-1.48682
40.5				-1.35803								-0.787354
41				-1.32507								-0.757446
41.5				-1.36719								-0.760498
42				-1.33911								-0.780029
42.5				-1.38916								-0.76355
43				-1.33301								-0.805664
43.5				-1.43372								-0.789185
44				-1.40869								-0.768433
44.5				-1.39954								-0.765381
45				-1.427								-0.789795
45.5				-1.40015								-0.814819
46				-1.46423								-0.81543
46.5				-1.35864								-0.793457
47				-1.41663								-0.793457
47.5				-1.42029								-0.796509
48				-1.28235								-0.74646
48.5				-1.31897								-0.762939
49				-1.46912								-0.756226
49.5				-1.4624								-0.731201
50				-1.48254								-0.725098
50.5				-1.38794								-0.776978
51				-1.43921								-0.770874
51.5				-1.49658								-0.723877
52				-1.49597								-0.671997
52.5				-1.41296								-0.786743
53				-1.45691								-0.770264
53.5				-1.47949								-0.722046
54				-1.52649								-0.778198
54.5				-1.50269								-0.783691
55				-1.46057								-0.761719
55.5				-1.50696								-0.803223
56				-1.48621								-0.785522
56.5				-1.4502								-0.785522
57				-1.45691								-0.692749
57.5				-1.46667								-0.780029
58				-1.50085								-0.770874
58.5				-1.50696								-0.789795
59				-1.44165								-0.769653
59.5				-1.48804								-0.761108
60				-1.52344								-0.74646
60.5				-1.51978								-0.727539
61				-1.48254								-0.786743
61.5				-1.54785								-0.750732
62				-1.45264								-0.74585
62.5				-1.45203								-0.753784
63				-1.52405								-0.735474
63.5				-1.49536								-0.718994
64				-1.53015								-0.767212
64.5				-1.50879								-0.720215
65				-1.53015								-0.758667
65.5				-1.47339								-0.720825
66				-1.51062								-0.681763
66.5				-1.50574								-0.732422
67				-1.47522								-0.792847
67.5				-1.53259								-0.795288
68				-1.47461								-0.712891
68.5				-1.49963								-0.725098
69				-1.56372								-0.704346
69.5				-1.47095								-0.671997
70				-1.47705								-0.722046
70.5				-1.49719								-0.716553
71				-1.48132								-0.783081
71.5				-1.54419								-0.71167
72				-1.50208								-0.764771
72.5				-1.51367								-0.740356
73				-1.49719								-0.738525
73.5				-1.52039								-0.750122
74				-1.51672								-0.728149
74.5				-1.521								-0.688477
75				-1.48315								-0.737915
75.5				-1.54175								-0.786743
76				-1.53564								-0.764771
76.5				-1.53931								-0.739746
77				-1.60767								-0.732422
77.5				-1.47644								-0.761108
78				-1.52527								-0.784912
78.5				-1.49841								-0.78064
79				-1.49719								-0.739136
79.5				-1.474								-0.79895
80				-1.5271								-0.758057
80.5				-1.56006								-0.673218
81				-1.53442								-0.69519
81.5				-1.51733								-0.687256
82				-1.52344								-0.742798
82.5				-1.54358								-0.76355
83				-1.54846								-0.736694
83.5				-1.50452								-0.755005
84				-1.51123								-0.791016
84.5				-1.59241								-0.700684
85				-1.49109								-0.775146
85.5				-1.52405								-0.671997
86				-1.55823								-0.783691
86.5				-1.651								-0.738525
87				-1.56494								-0.772095
87.5				-1.58691								-0.759888
88				-1.60706								-0.753784
88.5				-1.59302								-0.753174
89				-1.59302								-0.703735
89.5				-1.60156								-0.709229
90				-1.53931								-0.722656
90.5				-1.63147								-0.754395
91				-1.5802								-0.704956
91.5				-1.58813								-0.696411
92				-1.5686								-0.690918
92.5				-1.65527								-0.697632
93				-1.59363								-0.739136
93.5				-1.59302								-0.74646
94				-1.51855								-0.679932
94.5				-1.62231								-0.749512
95				-1.59973								-0.655518
95.5				-1.62476								-0.788574
96				-1.56372								-0.722656
96.5				-1.59302								-0.728149
97				-1.54358								-0.734863
97.5				-1.52466								-0.707397
98				-1.57227								-0.731812
98.5				-1.56921								-0.753784
99				-1.54785								-0.762329
99.5				-1.49963								-0.762939
100				-1.52954								-0.697632
100.5				-1.49719								-0.768433
101				-1.49109								-0.69519
101.5				-1.51062								-0.758057
102				-1.54724								-0.787964
102.5				-1.46423								-0.801392
103				-1.51611								-0.772705
103.5				-1.45203								-0.701904
104				-1.49231								-0.742188
104.5				-1.42578								-0.768433
105				-1.44836								-0.761719
105.5				-1.42578								-0.709839
106				-1.42151								-0.731201
106.5				-1.48193								-0.756836
107				-1.44531								-0.706787
107.5				-1.40625								-0.738525
108				-1.46362								-0.707397
108.5				-1.47583								-0.727539
109				-1.45874								-0.72937
109.5				-1.42639								-0.72998
110				-1.49231								-0.687256
110.5				-1.54968								-0.726318

## Sheet: Ein
									Mean	Standard Deviation	SE of mean	Mean	Standard Deviation	SE of mean
	5_03_23_0004	5_04_16_0000	5_04_16_0005	5_04_16_0007	5_04_27_0005	5_04_27_0009	5_05_07_0008		Statistics On Rows of [Book1]Ein!Col(B):Col(E)	Statistics On Rows of [Book1]Ein!Col(B):Col(E)	Statistics On Rows of [Book1]Ein!Col(B):Col(E)	Statistics On Rows of [Book1]Ein!Col(D)[1]:Col(E)[80]	Statistics On Rows of [Book1]Ein!Col(D)[1]:Col(E)[80]	Statistics On Rows of [Book1]Ein!Col(D)[1]:Col(E)[80]
0.5	0.999999	1	0.999999	1	1	1	0.999999		1	7.10839e-07	2.68672e-07	1	7.4243e-07	3.03096e-07
1	0.982104	0.913832	0.9046	0.861888	0.91145	0.781097	0.819086		0.882008	0.0670276	0.0253341	0.865325	0.055258	0.022559
1.5	0.960605	0.827478	0.77634	0.736179	0.859144	0.608827	0.740494		0.78701	0.110745	0.0418577	0.758077	0.0876686	0.0357906
2	0.905837	0.764238	0.681789	0.656086	0.823003	0.500676	0.668027		0.714237	0.131161	0.049574	0.682303	0.1099	0.0448663
2.5	0.859356	0.672892	0.606741	0.578937	0.777801	0.409285	0.570043		0.639294	0.147842	0.0558789	0.602617	0.122184	0.0498813
3	0.800864	0.625	0.553741	0.527854	0.720141	0.339752	0.544016		0.587338	0.1486	0.0561654	0.551751	0.125936	0.051413
3.5	0.73961	0.556583	0.46449	0.457432	0.652389	0.289893	0.475121		0.51936	0.146658	0.0554314	0.482651	0.120379	0.0491445
4	0.688926	0.523669	0.41997	0.412235	0.566825	0.26387	0.441184		0.473811	0.134933	0.051	0.437959	0.105124	0.0429167
4.5	0.626711	0.483543	0.39877	0.398991	0.493719	0.226814	0.418219		0.435252	0.121648	0.0459786	0.403343	0.0959413	0.0391679
5	0.569541	0.439904	0.347678	0.383435	0.419275	0.207141	0.377647		0.392089	0.108763	0.0411085	0.362513	0.0827512	0.033783
5.5	0.51153	0.411613	0.324147	0.356738	0.365836	0.190174	0.34371		0.357678	0.0966298	0.0365226	0.332036	0.075377	0.0307725
6	0.468772	0.393861	0.320543	0.328148	0.318472	0.187051	0.355958		0.338972	0.0857384	0.0324061	0.317339	0.0699291	0.0285484
6.5	0.43226	0.359468	0.258639	0.309019	0.288715	0.169564	0.345751		0.309059	0.0831473	0.0314267	0.288526	0.0689531	0.02815
7	0.396589	0.347818	0.269027	0.320791	0.264621	0.159987	0.334779		0.299087	0.0764488	0.0288949	0.282837	0.0692467	0.0282699
7.5	0.368964	0.32378	0.242103	0.308598	0.233835	0.152701	0.323296		0.27904	0.0733596	0.0277273	0.264052	0.06761	0.0276017
8	0.346865	0.319527	0.256095	0.296826	0.223744	0.150932	0.312579		0.272367	0.0675337	0.0255254	0.25995	0.0646372	0.026388
8.5	0.316839	0.298262	0.249311	0.293042	0.201606	0.15395	0.276091		0.255586	0.0587077	0.0221894	0.245377	0.0571004	0.0233112
9	0.303267	0.294194	0.238287	0.273912	0.190177	0.140939	0.284766		0.246506	0.0606847	0.0229367	0.237046	0.0605591	0.0247232
9.5	0.291616	0.3027	0.214755	0.280219	0.189559	0.135942	0.287063		0.243122	0.0637303	0.0240878	0.23504	0.0657657	0.0268487
10	0.277924	0.275888	0.212635	0.282952	0.175453	0.133861	0.273284		0.233142	0.0599032	0.0226413	0.225679	0.0619527	0.0252921
10.5	0.269277	0.265718	0.188467	0.273282	0.1736	0.131258	0.284766		0.226624	0.0609195	0.0230254	0.219515	0.0634739	0.0259131
11	0.263151	0.264793	0.213483	0.297877	0.161965	0.12595	0.284001		0.230174	0.0652697	0.0246696	0.224678	0.0697023	0.0284558
11.5	0.251021	0.27071	0.198855	0.275804	0.161347	0.139898	0.268946		0.223797	0.0566367	0.0214067	0.21926	0.0606328	0.0247532
12	0.242493	0.246857	0.203943	0.278537	0.163097	0.132299	0.252615		0.21712	0.0529885	0.0200278	0.212891	0.0567373	0.0231629
12.5	0.25018	0.263868	0.189103	0.263191	0.15486	0.127719	0.241388		0.212901	0.0555563	0.0209983	0.206688	0.0581338	0.023733
13	0.230843	0.255547	0.194403	0.274123	0.146211	0.119704	0.280428		0.214466	0.0631227	0.0238582	0.211736	0.0686935	0.028044
13.5	0.225799	0.247966	0.186983	0.270128	0.14374	0.125013	0.250829		0.207208	0.0563647	0.0213039	0.20411	0.061088	0.0249391
14	0.228801	0.245562	0.162179	0.26172	0.150536	0.129281	0.27507		0.207593	0.0589139	0.0222674	0.204058	0.0637186	0.026013
14.5	0.222316	0.240385	0.181471	0.262771	0.153624	0.12647	0.258229		0.206467	0.0533348	0.0201587	0.203825	0.0579216	0.0236464
15	0.224117	0.24057	0.144583	0.260248	0.148888	0.115124	0.255422		0.198422	0.0602756	0.022782	0.194139	0.0648515	0.0264755
15.5	0.209704	0.247966	0.188255	0.262771	0.140548	0.124597	0.277366		0.207315	0.0595878	0.0225221	0.206917	0.065265	0.0266443
16	0.209464	0.220969	0.162179	0.251209	0.134782	0.127303	0.223526		0.189919	0.0482397	0.0182329	0.186661	0.0519937	0.0212263
16.5	0.200096	0.222818	0.181259	0.260248	0.146726	0.119913	0.268691		0.199964	0.0554862	0.0209718	0.199942	0.060782	0.0248142
17	0.20502	0.235577	0.156031	0.258356	0.131075	0.113875	0.223526		0.189066	0.0555493	0.0209957	0.186407	0.0603612	0.0246424
17.5	0.197334	0.226147	0.189103	0.270549	0.133546	0.113979	0.263587		0.199178	0.0600568	0.0226993	0.199485	0.0657829	0.0268558
18	0.201177	0.21949	0.146915	0.26193	0.135606	0.111065	0.244195		0.188625	0.0579341	0.021897	0.186533	0.0631733	0.0257904
18.5	0.201417	0.212833	0.179563	0.274963	0.141166	0.120225	0.223271		0.193348	0.0520597	0.0196767	0.192004	0.0568952	0.0232274
19	0.199015	0.21838	0.170871	0.256044	0.138386	0.109712	0.220209		0.187517	0.0509806	0.0192688	0.1856	0.0555695	0.0226862
19.5	0.189166	0.220229	0.159211	0.254572	0.128707	0.105132	0.248533		0.186507	0.0582126	0.0220023	0.186064	0.0637557	0.0260282
20	0.185924	0.226331	0.137163	0.239647	0.129325	0.107942	0.25236		0.18267	0.058482	0.0221041	0.182128	0.0640445	0.0261461
20.5	0.196973	0.226516	0.169387	0.260669	0.136532	0.107526	0.23705		0.190665	0.055786	0.0210851	0.189613	0.0610344	0.0249172
21	0.191809	0.223743	0.141403	0.245113	0.122014	0.113355	0.248022		0.183637	0.0579088	0.0218875	0.182275	0.063313	0.0258474
21.5	0.184963	0.205621	0.156031	0.273702	0.127162	0.116269	0.242409		0.186594	0.0584231	0.0220819	0.186866	0.0639944	0.0261256
22	0.195172	0.203772	0.151791	0.234812	0.126853	0.101905	0.220975		0.176469	0.0501837	0.0189677	0.173351	0.054226	0.0221377
22.5	0.188686	0.211169	0.161331	0.251209	0.121705	0.11044	0.225823		0.18148	0.0528952	0.0199925	0.18028	0.0578391	0.0236127
23	0.183642	0.204697	0.170447	0.244692	0.136429	0.0985739	0.228885		0.181052	0.0513324	0.0194018	0.180621	0.056218	0.0229509
23.5	0.19373	0.209689	0.164723	0.229977	0.131281	0.113251	0.209492		0.178878	0.0437627	0.0165407	0.176402	0.0473997	0.0193509
24	0.183882	0.210984	0.170023	0.215682	0.120573	0.108567	0.225823		0.176505	0.046541	0.0175908	0.175275	0.0508584	0.0207629
24.5	0.195892	0.200074	0.158787	0.23292	0.125824	0.101384	0.243429		0.179759	0.0532985	0.0201449	0.17707	0.0578631	0.0236225
25	0.197334	0.214312	0.167055	0.22304	0.127574	0.100656	0.236285		0.180894	0.0511601	0.0193367	0.178154	0.0554776	0.0226486
25.5	0.195292	0.206361	0.160695	0.221989	0.130663	0.0960757	0.224292		0.176481	0.0490186	0.0185273	0.173346	0.0529228	0.0216057
26	0.19289	0.208025	0.161543	0.229767	0.126236	0.108879	0.229395		0.179534	0.0485732	0.0183589	0.177307	0.0528166	0.0215623
26.5	0.202498	0.200999	0.140979	0.22346	0.136635	0.100343	0.241388		0.178043	0.052163	0.0197158	0.173967	0.0559073	0.0228241
27	0.198775	0.214867	0.162603	0.231028	0.128192	0.0954512	0.223016		0.179133	0.0518851	0.0196107	0.17586	0.0560398	0.0228782
27.5	0.21583	0.210244	0.145007	0.223881	0.138797	0.103674	0.25185		0.184183	0.0546376	0.0206511	0.178909	0.0578675	0.0236243
28	0.222916	0.204327	0.145855	0.215472	0.133752	0.108358	0.22965		0.180047	0.0493191	0.0186409	0.172903	0.0499003	0.0203717
28.5	0.235527	0.203218	0.152639	0.250578	0.13262	0.104091	0.211278		0.184279	0.0550901	0.0208221	0.175737	0.0550371	0.0224688
29	0.232765	0.194527	0.145643	0.234812	0.130457	0.10763	0.220464		0.1809	0.052446	0.0198227	0.172256	0.0517014	0.021107
29.5	0.245136	0.19841	0.153911	0.222409	0.126751	0.0949307	0.247257		0.184115	0.0599138	0.0226453	0.173945	0.058641	0.0239401
30	0.241773	0.198595	0.147127	0.221568	0.14271	0.0942021	0.223016		0.181284	0.0540999	0.0204478	0.171203	0.05156	0.0210493
30.5	0.245976	0.194897	0.143735	0.212739	0.134988	0.0942021	0.250574		0.182444	0.0595651	0.0225135	0.171856	0.057583	0.0235081
31	0.240932	0.197115	0.158151	0.229977	0.13334	0.0928489	0.25287		0.186462	0.0602369	0.0227674	0.177384	0.0605136	0.0247046
31.5	0.244415	0.202293	0.164087	0.212529	0.147447	0.100656	0.253891		0.189331	0.0550201	0.0207956	0.18015	0.0540802	0.0220781
32	0.265313	0.200629	0.146703	0.210006	0.153007	0.103466	0.23756		0.188098	0.0564996	0.0213548	0.175229	0.0493908	0.0201637
32.5	0.254864	0.211723	0.145643	0.232079	0.153522	0.0951389	0.263843		0.19383	0.0633729	0.0239527	0.183658	0.0628503	0.0256585
33	0.254744	0.212463	0.149671	0.255624		0.0863953	0.222761		0.196943	0.066554	0.0271706	0.185383	0.0673388	0.0301148
33.5	0.26123	0.206916	0.135679	0.246164		0.0875403	0.272518		0.201675	0.0747722	0.0305256	0.189763	0.0769711	0.0344225
34	0.257506	0.203957	0.143099	0.237965		0.0908712	0.257208		0.198435	0.0680718	0.0277902	0.18662	0.0688867	0.0308071
34.5	0.26147	0.205991	0.162815	0.24259		0.098678	0.268691		0.206706	0.0659179	0.0269109	0.195753	0.0673181	0.0301056
35	0.246337	0.211539	0.171295	0.212739		0.102529	0.239857		0.197383	0.053506	0.0218437	0.187592	0.0534759	0.0239151
35.5	0.251982	0.19767	0.151791	0.245323		0.100135	0.258739		0.20094	0.064037	0.026143	0.190732	0.0659117	0.0294766
36	0.246817	0.190828	0.144371	0.239016		0.0970126	0.265629		0.197279	0.0659726	0.0269332	0.187371	0.0685877	0.0306734
36.5	0.250781	0.199149	0.162815	0.223671		0.0909753	0.251084		0.196413	0.0615486	0.0251271	0.185539	0.0620365	0.0277436
37	0.244895	0.201553	0.171719	0.232289		0.0843135	0.274815		0.201598	0.0675659	0.0275836	0.192938	0.0717218	0.032075
37.5	0.25018	0.203033	0.144795	0.220517		0.0869158	0.270222		0.195944	0.0687258	0.0280572	0.185097	0.0708631	0.0316909
38	0.259428	0.18676	0.149247	0.236494		0.0870198	0.288339		0.201215	0.0750653	0.0306453	0.189572	0.0776328	0.0347185
38.5	0.241412	0.191013	0.149459	0.240488		0.0932653	0.247512		0.193858	0.0623101	0.025438	0.184348	0.0646124	0.0288956
39	0.252702	0.200259	0.154335	0.240908		0.0956594	0.300587		0.207408	0.0737722	0.0301174	0.19835	0.0786604	0.035178
39.5	0.252342	0.184726	0.143311	0.237124		0.0977412	0.292166		0.201235	0.0728108	0.0297249	0.191014	0.0764408	0.0341854
40	0.254264	0.1973	0.171507	0.250999		0.0898303	0.266139		0.205007	0.0674179	0.0275233	0.195155	0.0703818	0.0314757

## Sheet: Aus
									Mean	Standard Deviation	SE of mean	Mean	Standard Deviation	SE of mean
	5_03_23_0005	5_04_16_0001-4	5_04_16_0006	5_04_16_0009	5_04_27_0006	5_04_27_0011-13	5_05_07_0009		Statistics On Rows of [Book1]Aus!Col(C)[1]:Col(F)[80]	Statistics On Rows of [Book1]Aus!Col(C)[1]:Col(F)[80]	Statistics On Rows of [Book1]Aus!Col(C)[1]:Col(F)[80]	Statistics On Rows of [Book1]Aus!Col(E)[1]:Col(F)[80]	Statistics On Rows of [Book1]Aus!Col(E)[1]:Col(F)[80]	Statistics On Rows of [Book1]Aus!Col(E)[1]:Col(F)[80]
0.5	0.999999	0.999994	0.999995	1	0.999997	1	0.999999		0.999998	2.82059e-06	1.06608e-06	0.999998	3.05702e-06	1.24802e-06
1	1.01235	1.07815	1.04468	1.07459	1.07975	1.12841	0.961441		1.0542	0.0541526	0.0204677	1.06117	0.0557713	0.0227685
1.5	1.00961	1.06394	1.07935	1.06193	1.0742	1.16991	0.970661		1.06137	0.0621606	0.0234945	1.07	0.0633363	0.025857
2	1.02745	1.11278	0.889826	1.16326	1.00069	1.2607	0.993293		1.064	0.123562	0.0467021	1.07009	0.134199	0.0547864
2.5	1.05261	1.06838	0.835898	1.29345	1.01664	1.37095	1.03018		1.09544	0.180515	0.0682282	1.10258	0.196659	0.0802855
3	1.09012	1.13676	0.925265	1.29627	1.07697	1.24773	1.17183		1.13499	0.122097	0.0461485	1.14247	0.131983	0.0538817
3.5	1.0581	1.20159	0.848995	1.28642	1.02635	1.4799	1.10394		1.14361	0.2026	0.0765757	1.15787	0.218059	0.0890224
4	1.09378	1.16607	0.924495	1.41027	1.03883	1.37354	1.12573		1.16182	0.175098	0.0661808	1.17316	0.188973	0.0771481
4.5	1.15096	1.21402	0.868255	1.40605	1.01109	1.55902	1.05532		1.18067	0.23735	0.08971	1.18563	0.259608	0.105984
5	1.16926	1.24422	0.899842	1.47854	1.0319	1.37225	1.20704		1.20043	0.195172	0.0737682	1.20563	0.21327	0.0870669
5.5	1.22873	1.19005	0.99075	1.45461	1.04993	1.62906	1.16764		1.24439	0.22487	0.0849927	1.24701	0.246216	0.100517
6	1.20082	1.24511	0.963016	1.38072	1.10818	1.45396	1.12238		1.2106	0.16784	0.0634374	1.21223	0.183798	0.0750354
6.5	1.25389	1.20337	1.01232	1.46939	1.1269	1.68094	1.03101		1.25397	0.243419	0.0920036	1.25399	0.266652	0.10886
7	1.31747	1.18117	0.998455	1.39127	1.06865	1.63554	1.17603		1.25265	0.215823	0.0815734	1.24185	0.23434	0.0956688
7.5	1.30695	1.2158	0.974572	1.34835	1.13522	1.6991	1.2171		1.27101	0.224647	0.0849086	1.26502	0.245475	0.100215
8	1.35133	1.19893	1.02542	1.4722	1.14216	1.67834	1.18776		1.29373	0.222964	0.0842726	1.28414	0.242656	0.0990638
8.5	1.33028	1.30283	1.09322	1.43209	1.14563	1.55383	1.23386		1.29882	0.160082	0.0605053	1.29358	0.174701	0.0713215
9	1.38563	1.29218	1.06086	1.53483	1.19625	1.78989	1.22967		1.35562	0.242823	0.0917784	1.35061	0.265604	0.108432
9.5	1.40942	1.238	1.10015	1.44124	1.28779	1.74838	1.21542		1.34863	0.211148	0.0798065	1.3385	0.229429	0.0936642
10	1.42772	1.29129	1.09013	1.52569	1.22815	1.6524	1.32607		1.36306	0.18866	0.0713069	1.35229	0.204293	0.0834025
10.5	1.42132	1.27175	1.1302	1.5088	1.22122	1.84566	1.2523		1.37875	0.241786	0.0913864	1.37165	0.264064	0.107803
11	1.44327	1.35701	1.12634	1.53695	1.32038	1.82231	1.32774		1.41914	0.217832	0.0823328	1.41512	0.238338	0.0973012
11.5	1.4968	1.32148	1.10169	1.53483	1.29056	1.87549	1.30427		1.41788	0.247554	0.0935666	1.40472	0.268489	0.10961
12	1.4785	1.30994	1.17565	1.59535	1.28155	1.90792	1.3202		1.43844	0.248597	0.0939607	1.43177	0.271636	0.110895
12.5	1.4753	1.39697	1.20415	1.56861	1.33703	1.76006	1.31433		1.43664	0.184397	0.0696955	1.43019	0.201132	0.0821117
13	1.53019	1.36766	1.25654	1.64673	1.40707	1.86252	1.26907		1.47711	0.219448	0.0829434	1.46827	0.239022	0.0975802
13.5	1.54025	1.4023	1.19568	1.71077	1.37794	1.82361	1.2808		1.47591	0.227963	0.0861621	1.46518	0.24778	0.101156
14	1.99359	1.65718	1.2211	1.64462	1.42024	1.80545	1.30344		1.57795	0.277731	0.104972	1.50867	0.228583	0.0933187
14.5	1.99085	1.46358	1.2758	1.74103	1.3509	2.00519	1.33277		1.5943	0.314585	0.118902	1.52821	0.28647	0.116951
15	1.95196	1.4618	1.24653	1.66151	1.4459	1.74579	1.38893		1.55749	0.24104	0.0911046	1.49174	0.182788	0.0746227
15.5	2.03888	1.46358	1.27657	1.6798	1.37309	1.83269	1.40905		1.58195	0.277493	0.104883	1.5058	0.209013	0.0853294
16	2.17063	1.45914	1.27811	1.66925	1.41192	1.87679	1.39061		1.60806	0.318653	0.120439	1.5143	0.219095	0.089445
16.5	2.10521	1.43072	1.30354	1.74173	1.43966	1.79897	1.40738		1.60389	0.286986	0.108471	1.52033	0.200475	0.0818436
17	2.01006	1.48312	1.3359	1.7924	1.48613	1.88198	1.49204		1.64023	0.25212	0.0952923	1.57859	0.210625	0.0859873
17.5	2.08783	1.48134	1.34591	1.69388	1.4036	1.91959	1.43001		1.62317	0.286148	0.108154	1.54572	0.218808	0.0893279
18	2.09378	1.48312	1.32588	1.78958	1.44868	1.86511	1.38307		1.62703	0.289738	0.109511	1.54924	0.223397	0.0912013
18.5	1.97347	1.46447	1.32742	1.76214	1.46671	1.78989	1.4409		1.60357	0.237164	0.0896395	1.54192	0.188602	0.0769965
19	2.02241	1.49289	1.43528	1.8677	1.44729	1.80934	1.38558		1.63721	0.255646	0.0966249	1.57301	0.209293	0.0854437
19.5	2.0279	1.49644	1.44992	1.74666	1.40152	1.84825	1.50964		1.64005	0.23658	0.089419	1.5754	0.179063	0.073102
20	2.2269	1.51331	1.35593	1.80999	1.40568	1.72374	1.40486		1.63434	0.312803	0.118229	1.53559	0.188382	0.0769065
20.5	2.3559	1.59679	1.3852	1.81351	1.38349	1.76395	1.54149		1.69148	0.337076	0.127403	1.58074	0.182586	0.0745403
21	2.38518	1.56038	1.42989	1.86348	1.38141	1.70947	1.58927		1.70272	0.342161	0.129325	1.58898	0.178371	0.0728195
21.5	2.31976	1.56127	1.42141	1.85151	1.35298	1.81323	1.4342		1.67919	0.34273	0.12954	1.57243	0.212637	0.0868086
22	2.35407	1.58791	1.41371	1.84588	1.38626	1.86771	1.46605		1.70308	0.347572	0.13137	1.59459	0.214675	0.0876407
22.5	2.31839	1.61011	1.46764	1.79873	1.46532	1.81323	1.3948		1.69546	0.320188	0.12102	1.59164	0.180228	0.0735779
23	2.32982	1.67051	1.52079	1.80647	1.43203	1.71336	1.46437		1.70534	0.307762	0.116323	1.60126	0.150549	0.0614612
23.5	2.42223	1.68116	1.47765	1.89866	1.43481	1.7847	1.43504		1.73346	0.353729	0.133697	1.61867	0.198635	0.0810924
24	2.34583	1.6936	1.47688	1.80366	1.33841	1.70169	1.44258		1.68609	0.334995	0.126616	1.57614	0.181949	0.0742804
24.5	2.30832	1.70514	1.49306	1.89725	1.36407	1.70428	1.48952		1.70881	0.318444	0.120361	1.60889	0.194484	0.0793976
25	2.31884	1.71491	1.51309	1.81562	1.3613	1.77821	1.4979		1.71427	0.314046	0.118698	1.61351	0.181834	0.0742334
25.5	2.23467	1.74688	1.47919	1.83884	1.3613	1.67316	1.4627		1.68525	0.29618	0.111945	1.59368	0.186632	0.0761922
26	2.22141	1.78418	1.50385	1.83181	1.41608	1.81323	1.56077		1.73305	0.270793	0.10235	1.65165	0.179849	0.0734228
26.5	2.1935	1.77352	1.48844	1.8867	1.44868	1.72763	1.49287		1.71591	0.268831	0.101609	1.63631	0.183034	0.0747235
27	2.09744	1.72823	1.57395	1.89866	1.38349	1.67705	1.5088		1.69537	0.241943	0.091446	1.62836	0.180346	0.073626
27.5	2.03339	1.7824	1.51309	1.90007	1.42094	1.7419	1.5834		1.71074	0.218068	0.082422	1.65697	0.181035	0.0739073
28	2.00411	1.78507	1.54391	1.90218	1.43342	1.67575	1.52556		1.69572	0.210917	0.0797192	1.64432	0.176609	0.0721005
28.5	1.96706	1.78773	1.47996	1.95566	1.39181	1.67964	1.54065		1.68608	0.228118	0.0862206	1.63924	0.209817	0.0856575
29	1.89067	1.81882	1.5077	1.86699	1.34743	1.65889	1.6513		1.6774	0.200054	0.0756135	1.64185	0.193426	0.0789656
29.5	1.92772	1.865	1.49768	1.88177	1.41678	1.59663	1.71081		1.69948	0.201689	0.0762311	1.66145	0.191466	0.0781657
30	1.95014	1.87121	1.40754	1.97607	1.46185	1.73412	1.73177		1.73324	0.225381	0.085186	1.69709	0.223561	0.0912683
30.5		1.77708	1.52619	1.93526	1.37586	1.58496	1.65297		1.64205	0.195888	0.079971	1.64205	0.195888	0.079971
31		1.82592	1.48998	1.86629	1.46532	1.57458	1.75272		1.66247	0.174786	0.071356	1.66247	0.174786	0.071356
31.5		1.78507	1.51232	1.95566	1.3932	1.70428	1.80637		1.69282	0.206385	0.0842565	1.69282	0.206385	0.0842565
32		1.89164	1.46455	2.00985	1.41539	1.56421	1.78374		1.68823	0.242401	0.0989599	1.68823	0.242401	0.0989599
32.5		1.85256	1.5077	1.96552	1.46047	1.64722	1.77871		1.70203	0.198539	0.081053	1.70203	0.198539	0.081053
33		1.91651	1.5285	1.99648	1.37586	1.6096	1.80385		1.70513	0.240022	0.0979887	1.70513	0.240022	0.0979887
33.5		1.88631	1.56086	2.04715	1.47434	1.64722	1.77452		1.73173	0.213452	0.0871412	1.73173	0.213452	0.0871412
34		1.87654	1.44992	2.03167	1.42857	1.6122	1.99078		1.73161	0.269687	0.110099	1.73161	0.269687	0.110099
34.5		1.90674	1.55854	2.038	1.41123	1.53567	1.88684		1.72284	0.252652	0.103145	1.72284	0.252652	0.103145
35		1.91828	1.5154	1.97818	1.36338	1.6965	1.95976		1.73859	0.257286	0.105037	1.73859	0.257286	0.105037
35.5		1.92983	1.57472	2.04715	1.41331	1.79637	2.02095		1.79706	0.255734	0.104403	1.79706	0.255734	0.104403
36		1.92361	1.53928	2.00633	1.43619	1.62387	1.8575		1.73113	0.229805	0.0938175	1.73113	0.229805	0.0938175
36.5		1.97335	1.53928	1.95003	1.45839	1.7406	1.98407		1.77429	0.23267	0.0949869	1.77429	0.23267	0.0949869
37		1.87033	1.62172	2.06545	1.45145	1.62387	1.94971		1.76375	0.234192	0.0956083	1.76375	0.234192	0.0956083
37.5		1.98844	1.56086	1.97959	1.38002	1.64722	1.9145		1.7451	0.252866	0.103232	1.7451	0.252866	0.103232
38		1.98223	1.60631	2.02322	1.46324	1.5668	1.98491		1.77112	0.252003	0.10288	1.77112	0.252003	0.10288
38.5		1.97335	1.51694	2	1.43411	1.7393	1.86672		1.75507	0.236671	0.0966206	1.75507	0.236671	0.0966206
39		2.00887	1.58166	2.09571	1.49861	1.59144	1.92121		1.78291	0.255349	0.104246	1.78291	0.255349	0.104246
39.5		1.91917	1.61324	2.05841	1.45977	1.70947	1.95306		1.78552	0.228899	0.0934475	1.78552	0.228899	0.0934475
40		2.00798	1.58012	1.97044		1.57977	2.04191		1.83604	0.23515	0.105162	1.83604	0.23515	0.105162
