# Supplementary material for: Verapamil inhibits Kir2.3 channels by binding to the pore and interfering with PIP2 binding
Source: Naunyn Schmiedebergs Arch Pharmacol. 2022 Nov 29;396(4):659–67. doi: 10.1007/s00210-022-02342-z (PMC10042922; doi:10.1007/s00210-022-02342-z)
Supplement: Supplementary file 6 — Supplementary file6 (XLS 30 kb) [file 210_2022_2342_MOESM6_ESM.xls]

## Sheet: Rohdaten
300µM	#1			#2			#3			#4			#5			#6
	0min	t1	relative current	0min	t1	relative current	0min	t1	relative current	0min	t1	relative current	0min	t1	relative current	0min	t1	relative current
mV	4_11_13_0002	4_11_13_0008		5_04_24_0001	5_04_24_0008		5_04_24_0002	5_04_24_0009		5_04_24_0005	5_04_24_0012		5_04_24_0006	5_04_24_0013		5_05_21_0004	5_05_21_0011
-120	-4.59534	-1.14685	0.249568	-10.6763	-2.75391	0.257946	-11.366	-2.40906	0.211954	-4.62708	-2.06116	0.445456	-12.5623	-3.23486	0.257507	-7.59521	-1.40991	0.185632
-110	-3.49731	-1.01013	0.288831	-8.79333	-2.28394	0.259735	-9.12964	-2.04224	0.223693	-3.69568	-1.69983	0.45995	-10.0305	-2.81433	0.280577	-6.00098	-1.17798	0.196298
-100	-2.35474	-0.753784	0.320113	-6.32996	-1.68335	0.265934	-6.61987	-1.56189	0.23594	-2.66052	-1.30615	0.490938	-7.24548	-2.21252	0.305366	-4.36035	-0.896606	0.205627
-90	-1.34216	-0.494995	0.368805	-3.79333	-1.0553	0.278198	-4.01367	-1.02295	0.254866	-1.62231	-0.866699	0.534236	-4.38049	-1.49841	0.342065	-2.72827	-0.612793	0.224609
-80	-0.494385	-0.2948	0.596296	-1.59485	-0.534058	0.334864	-1.70044	-0.532227	0.312994	-0.740967	-0.460205	0.621087	-1.81702	-0.865479	0.476318	-1.28357	-0.36377	0.283405
-70	0.143433	-0.151978	-1.05957	-0.010376	-0.168457	16.2353	0.0982666	-0.175781	-1.78882	-0.0933838	-0.154419	1.65359	0.165405	-0.397339	-2.40221	-0.0952148	-0.186157	1.95513
-60	0.548096	-0.0292969	-0.0534521	0.953369	0.0585938	0.0614597	1.35742	0.0427246	0.0314748	0.275269	0.0262451	0.0953437	1.54236	-0.0970459	-0.0629205	0.811768	-0.0628662	-0.0774436
-50	0.855103	-0.010376	-0.0121342	1.43188	0.183716	0.128303	2.07214	0.189209	0.0913108	0.388184	0.127563	0.328616	2.31018	0.0842285	0.0364597	1.39526	0.0189209	0.0135608
-40	0.917358	0.0280762	0.0306055	1.54968	0.241699	0.155967	2.28088	0.264893	0.116136	0.395508	0.180664	0.45679	2.46033	0.174561	0.0709501	1.65222	0.0653076	0.0395272
-30	0.804443	0.0396729	0.0493172	1.38794	0.24292	0.175022	2.04529	0.297241	0.14533	0.352783	0.196533	0.557093	2.15027	0.211792	0.0984956	1.60156	0.0909424	0.0567835
-20	0.613403	0.0744629	0.121393	1.12427	0.228882	0.203583	1.61255	0.296021	0.183573	0.328369	0.203247	0.618959	1.67725	0.228882	0.136463	1.33423	0.102539	0.0768527
-10	0.462036	0.0750732	0.162483	0.886841	0.230713	0.260151	1.20728	0.299072	0.247725	0.293579	0.20813	0.70894	1.30493	0.250244	0.191768	1.05591	0.115356	0.109249
0	0.389404	0.117188	0.300942	0.692749	0.246582	0.355947	0.911865	0.2948	0.323293	0.263062	0.235596	0.895592	1.01624	0.27832	0.273874	0.792847	0.129395	0.163202
10	0.408936	0.182495	0.446268	0.552368	0.280151	0.507182	0.717773	0.297852	0.414966	0.22583	0.274658	1.21622	0.822754	0.3125	0.379822	0.606689	0.157471	0.259557
20	0.402222	0.203857	0.506827	0.472412	0.340576	0.72093	0.603027	0.301514	0.5	0.213013	0.309448	1.45272	0.653687	0.372925	0.570495	0.459595	0.202026	0.439575
30	0.368042	0.192871	0.524046	0.39856	0.39856	1	0.53894	0.324707	0.602492	0.202637	0.36377	1.79518	0.52002	0.429688	0.826291	0.369873	0.238037	0.643564
40	0.31189	0.217896	0.698631	0.361938	0.442505	1.2226	0.482788	0.380249	0.787611	0.196533	0.383301	1.95031	0.415649	0.526123	1.26579	0.320435	0.275879	0.860952
