# Supplementary material for: Verapamil inhibits Kir2.3 channels by binding to the pore and interfering with PIP2 binding
Source: Naunyn Schmiedebergs Arch Pharmacol. 2022 Nov 29;396(4):659–67. doi: 10.1007/s00210-022-02342-z (PMC10042922; doi:10.1007/s00210-022-02342-z)
Supplement: Supplementary file 7 — Supplementary file7 (XLS 77 kb) [file 210_2022_2342_MOESM7_ESM.xls]

## Sheet: 0,2 Hz
300µM
-120 mV	0,2 Hz
time [s]	5_12_18_0001	5_12_18_0007	1	5_12_18_0002	5_12_18_0008	2	5_12_18_0003	5_12_18_0009	3	5_12_18_0005	5_12_18_0012	4	5_12_18_0014	5_12_18_0015	5	5_12_18_0000	5_12_18_0006	6	5_12_18_0004	5_12_18_0010	7
0	-10.8307	-2.73499	0.252522	-10.625	-2.03674	0.191693	-6.58997	-1.50635	0.228582	-11.6705	-2.29065	0.196276	-7.21985	-1.6803	0.232733	-5.6842	-1.74194	0.306453	-3.48572	-1.09131	0.31308
5	-10.5054	-2.70081	0.257088	-10.4639	-2.02209	0.193245	-6.42761	-1.49292	0.232267	-11.3953	-2.26196	0.1985	-7.16736	-1.68579	0.235204	-5.62561	-1.72119	0.305956	-3.4137	-1.06384	0.31164
10	-10.3333	-2.68433	0.259776	-10.3961	-2.00012	0.192391	-6.32507	-1.47644	0.233427	-11.236	-2.24976	0.200228	-7.12036	-1.70044	0.238814	-5.59875	-1.70288	0.304153	-3.35205	-1.04492	0.311726
15	-10.2319	-2.67639	0.261572	-10.3265	-2.00134	0.193806	-6.27258	-1.46973	0.23431	-11.1017	-2.23755	0.20155	-7.05688	-1.7334	0.245632	-5.55359	-1.69556	0.305308	-3.30261	-1.02905	0.311588
20	-10.1636	-2.66052	0.26177	-10.2814	-2.00256	0.194776	-6.18652	-1.46423	0.236681	-10.9967	-2.23022	0.202808	-6.98486	-1.74377	0.24965	-5.53101	-1.69373	0.306224	-3.26904	-1.01318	0.309933
25	-10.1697	-2.66479	0.262033	-10.2435	-2.00378	0.195615	-6.13098	-1.45691	0.237631	-10.9149	-2.21924	0.203322	-6.91101	-1.7572	0.254261	-5.49133	-1.6864	0.307102	-3.23303	-0.997925	0.308665
30	-10.1776	-2.66418	0.261769	-10.2051	-2.00562	0.196531	-6.08032	-1.44958	0.238406	-10.8472	-2.2168	0.204366	-6.84448	-1.78589	0.260924	-5.48523	-1.68274	0.306776	-3.20801	-0.984497	0.306887
35	-10.2252	-2.66846	0.260968	-10.1599	-2.00684	0.197525	-6.0498	-1.45203	0.240012	-10.802	-2.21375	0.204938	-6.77429	-1.78589	0.263627	-5.46265	-1.6748	0.306592	-3.19153	-0.977173	0.306177
40	-10.2484	-2.67822	0.26133	-10.1276	-2.01416	0.198879	-6.00708	-1.45752	0.242634	-10.7629	-2.21985	0.206249	-6.72119	-1.78772	0.265983	-5.43518	-1.67236	0.307692	-3.18054	-0.969849	0.304932
45	-10.2844	-2.68555	0.261128	-10.1068	-2.01599	0.199469	-5.98206	-1.46484	0.244873	-10.7495	-2.2229	0.206791	-6.6748	-1.80847	0.27094	-5.45715	-1.6687	0.305782	-3.17322	-0.965576	0.304289
50	-10.3058	-2.69226	0.261238	-10.0671	-2.01294	0.199951	-5.95337	-1.46667	0.24636	-10.73	-2.22778	0.207622	-6.64001	-1.79993	0.271073	-5.42175	-1.67786	0.309468	-3.16895	-0.958252	0.302388
55	-10.318	-2.70081	0.261757	-10.0275	-2.02637	0.202082	-5.92102	-1.47095	0.248428	-10.7098	-2.23083	0.208298	-6.61438	-1.78894	0.270462	-5.42236	-1.67908	0.309658	-3.1604	-0.953979	0.301854
60	-10.3455	-2.70752	0.261711	-10.0354	-2.04041	0.203321	-5.89539	-1.46545	0.248576	-10.694	-2.23816	0.209292	-6.58569	-1.80054	0.273401	-5.41016	-1.67908	0.310356	-3.15674	-0.951538	0.301431
65	-10.3674	-2.71729	0.262098	-9.99023	-2.04712	0.204912	-5.88196	-1.4624	0.248625	-10.6793	-2.24426	0.21015	-6.55579	-1.80054	0.274649	-5.39185	-1.67419	0.310505	-3.17322	-0.955811	0.301212
70	-10.376	-2.72644	0.262765	-9.96582	-2.0575	0.206455	-5.86975	-1.45935	0.248622	-10.6628	-2.2345	0.209559	-6.53259	-1.79016	0.274035	-5.38818	-1.6748	0.310829	-3.15491	-0.958862	0.303927
75	-10.3894	-2.73499	0.263248	-9.91394	-2.05872	0.207659	-5.85327	-1.45325	0.248279	-10.6543	-2.23083	0.209384	-6.51123	-1.77795	0.27306	-5.38391	-1.67297	0.310736	-3.14941	-0.961914	0.305426
80	-10.4059	-2.74414	0.26371	-9.88647	-2.06909	0.209285	-5.85449	-1.45386	0.248332	-10.6519	-2.229	0.20926	-6.49475	-1.76392	0.271591	-5.39795	-1.66809	0.309023	-3.14575	-0.953369	0.303066
85	-10.4108	-2.75208	0.264349	-9.84253	-2.08435	0.21177	-5.83984	-1.45508	0.249164	-10.6561	-2.21069	0.207457	-6.47583	-1.74255	0.269086	-5.37109	-1.64856	0.306932	-3.14758	-0.932007	0.296102
90	-10.4071	-2.75879	0.265087	-9.83765	-2.06787	0.2102	-5.84106	-1.45508	0.249112	-10.6512	-2.20825	0.207323	-6.46851	-1.72424	0.26656	-5.36194	-1.65405	0.30848	-3.14148	-0.924683	0.294346
95	-10.4028	-2.76794	0.266076	-9.78271	-2.07397	0.212004	-5.82825	-1.45264	0.249241	-10.6531	-2.21497	0.207918	-6.45752	-1.71204	0.265123	-5.36133	-1.65894	0.309426	-3.13965	-0.921631	0.293546
100	-10.415	-2.7771	0.266643	-9.74731	-2.08252	0.213651	-5.82825	-1.45508	0.24966	-10.6549	-2.21619	0.207997	-6.44592	-1.69128	0.26238	-5.35095	-1.66016	0.310254	-3.13843	-0.922241	0.293855
105	-10.4211	-2.78931	0.267658	-9.71863	-2.08679	0.214721	-5.88318	-1.45569	0.247432	-10.6512	-2.22107	0.208527	-6.43555	-1.66565	0.25882	-5.3418	-1.66077	0.3109	-3.13171	-0.917969	0.29312
110	-10.4291	-2.79663	0.268157	-9.69971	-2.08557	0.215014	-5.82458	-1.45264	0.249397	-10.6476	-2.2229	0.20877	-6.43066	-1.65222	0.256929	-5.34119	-1.66504	0.311736	-3.13171	-0.927124	0.296044
115	-10.4645	-2.80518	0.268066	-9.646	-2.08801	0.216464	-5.81726	-1.43921	0.247403	-10.65	-2.21802	0.208264	-6.427	-1.64001	0.255176	-5.33264	-1.66931	0.313037	-3.14148	-0.935669	0.297843

## Sheet: 0,5 Hz
300µM
-120 mV	0,5 Hz			naja	naja
time [s]	5_05_15_0001	5_05_15_0008	1	5_05_15_0002	5_05_15_0009	2	5_05_15_0005	5_05_15_0011	3	5_05_15_0006	5_05_15_0012	4	5_05_15_0007	5_05_15_0013	5	5_05_22_0000	5_05_22_0003	6	5_05_22_0001	5_05_22_0004	7	5_05_22_0002	5_05_22_0005	8
0	-3.16559	-0.916443	0.289502	-3.28156	-0.664673	0.202548	-3.92303	-1.4267	0.363672	-3.28278	-0.676575	0.206098	-2.13531	-0.773926	0.362441	-16.5063	-3.22388	0.195311	-11.2439	-2.03064	0.180599	-15.0018	-2.77893	0.185239
2	-3.09204	-0.896606	0.289972	-3.20129	-0.662537	0.206959	-3.80432	-1.38336	0.363629	-3.20221	-0.663147	0.20709	-2.08496	-0.762329	0.365632	-16.0468	-3.18726	0.198623	-10.9558	-2.01294	0.183733	-14.6185	-2.69775	0.184543
4	-3.05267	-0.899658	0.294712	-3.15033	-0.660095	0.209532	-3.72955	-1.35132	0.362327	-3.13782	-0.664368	0.211729	-2.03766	-0.751953	0.369028	-15.8209	-3.16162	0.199838	-10.7794	-1.99646	0.18521	-14.4031	-2.64709	0.183787
6	-3.02368	-0.895996	0.296326	-3.10852	-0.656738	0.21127	-3.67096	-1.3269	0.36146	-3.09387	-0.648804	0.209706	-2.00531	-0.733948	0.366002	-15.7031	-3.14514	0.200288	-10.6757	-1.98425	0.185867	-14.2725	-2.6123	0.183031
8	-3.00232	-0.892029	0.297113	-3.07709	-0.654297	0.212635	-3.62885	-1.30646	0.36002	-3.05328	-0.635071	0.207996	-1.97998	-0.728149	0.367756	-15.6201	-3.12683	0.20018	-10.6091	-1.97144	0.185824	-14.1785	-2.57141	0.18136
10	-2.99225	-0.878906	0.293728	-3.05206	-0.652161	0.213679	-3.58917	-1.29089	0.359663	-3.02765	-0.630188	0.208144	-1.95038	-0.722656	0.370521	-15.5774	-3.1073	0.199475	-10.5579	-1.95679	0.185339	-14.1107	-2.54883	0.180631
12	-2.97119	-0.879822	0.296118	-3.02917	-0.651245	0.214991	-3.55621	-1.27777	0.359307	-3.00201	-0.622559	0.20738	-1.93939	-0.710144	0.366168	-15.5145	-3.07495	0.198198	-10.5176	-1.94763	0.185179	-14.0515	-2.52441	0.179654
14	-2.95685	-0.869751	0.294148	-3.02002	-0.646667	0.214127	-3.53546	-1.26617	0.358136	-2.98248	-0.61554	0.206385	-1.91833	-0.705872	0.367961	-15.4901	-3.05054	0.196934	-10.4749	-1.94031	0.185235	-14.0161	-2.50305	0.178584
16	-2.94403	-0.86731	0.294599	-3.01453	-0.641174	0.212695	-3.51807	-1.25519	0.356783	-2.95654	-0.610657	0.206544	-1.90918	-0.700684	0.367008	-15.4565	-3.05115	0.197402	-10.4279	-1.93359	0.185426	-13.9844	-2.47314	0.176851
18	-2.93976	-0.860901	0.292848	-3.00323	-0.636597	0.21197	-3.49792	-1.24481	0.355872	-2.94159	-0.605164	0.205727	-1.89362	-0.695496	0.367284	-15.4407	-3.05054	0.197565	-10.3931	-1.922	0.184931	-13.9502	-2.45667	0.176103
20	-2.93488	-0.852051	0.290319	-2.99835	-0.642395	0.214249	-3.48511	-1.23688	0.354904	-2.92419	-0.599976	0.205176	-1.87439	-0.693665	0.370075	-15.4108	-3.04932	0.197869	-10.3796	-1.90002	0.183053	-13.9246	-2.44202	0.175375
22	-2.93549	-0.84198	0.286828	-2.99927	-0.639954	0.21337	-3.47412	-1.22986	0.354006	-2.92053	-0.593872	0.203344	-1.88324	-0.692749	0.36785	-15.3925	-3.0481	0.198025	-10.3619	-1.88843	0.182247	-13.8922	-2.42798	0.174773
24	-2.92786	-0.835571	0.285387	-2.99072	-0.638123	0.213367	-3.45856	-1.21765	0.352069	-2.90802	-0.588074	0.202225	-1.87225	-0.684204	0.365444	-15.3668	-3.0426	0.197998	-10.3479	-1.88049	0.181727	-13.8739	-2.41821	0.174299
26	-2.91962	-0.820923	0.281175	-2.98157	-0.637207	0.213715	-3.44818	-1.21124	0.35127	-2.9007	-0.580139	0.2	-1.87103	-0.67688	0.361768	-15.351	-3.03955	0.198004	-10.3308	-1.87073	0.181082	-13.8464	-2.40479	0.173675
28	-2.93152	-0.821533	0.280242	-2.97699	-0.635986	0.213634	-3.43384	-1.20361	0.350515	-2.89246	-0.567627	0.196244	-1.86157	-0.678711	0.36459	-15.3333	-3.03833	0.198153	-10.3088	-1.85791	0.180225	-13.8367	-2.39197	0.172872
30	-2.92603	-0.818176	0.27962	-2.97302	-0.640869	0.215561	-3.42133	-1.19629	0.349657	-2.88696	-0.564575	0.19556	-1.8515	-0.677795	0.366079	-15.3082	-3.03711	0.198397	-10.2948	-1.84631	0.179344	-13.8147	-2.38098	0.172351
32	-2.92816	-0.813599	0.277853	-2.96326	-0.65033	0.219464	-3.42743	-1.18378	0.345383	-2.89246	-0.568542	0.19656	-1.84723	-0.682068	0.369238	-15.293	-3.02917	0.198076	-10.2802	-1.8457	0.17954	-13.8147	-2.37549	0.171954
34	-2.91595	-0.81665	0.280063	-2.96082	-0.653992	0.220882	-3.42285	-1.18042	0.344864	-2.88635	-0.568542	0.196976	-1.84204	-0.686951	0.372929	-15.2686	-3.0249	0.198113	-10.2722	-1.83838	0.178966	-13.7878	-2.37061	0.171934
36	-2.91473	-0.809937	0.277877	-2.96387	-0.655518	0.22117	-3.41431	-1.18286	0.346443	-2.87811	-0.561218	0.194995	-1.82922	-0.692444	0.378545	-15.2539	-3.02063	0.198023	-10.2618	-1.83044	0.178374	-13.7677	-2.36755	0.171964
38	-2.91077	-0.808105	0.277626	-2.96356	-0.660706	0.222943	-3.41309	-1.18103	0.34603	-2.87537	-0.559998	0.194757	-1.82068	-0.69397	0.38116	-15.2417	-3.01453	0.197782	-10.2625	-1.83044	0.178363	-13.7659	-2.36145	0.171544
40	-2.9129	-0.800476	0.274804	-2.95868	-0.658569	0.222589	-3.40057	-1.17645	0.345957	-2.86804	-0.556641	0.194084	-1.80969	-0.700989	0.387352	-15.2704	-3.01514	0.19745	-10.2594	-1.82495	0.177881	-13.7585	-2.35474	0.171147
42	-2.9126	-0.801392	0.275147	-2.96753	-0.659485	0.222234	-3.39447	-1.17188	0.345231	-2.86499	-0.549316	0.191734	-1.81091	-0.704041	0.388777	-15.2643	-3.0127	0.197369	-10.2496	-1.81885	0.177455	-13.7524	-2.35168	0.171001
44	-2.91077	-0.812378	0.279094	-2.96967	-0.661316	0.22269	-3.38531	-1.16333	0.34364	-2.86102	-0.553589	0.193493	-1.81122	-0.70282	0.388037	-15.2502	-3.00659	0.19715	-10.2399	-1.81213	0.176968	-13.7427	-2.34497	0.170634
46	-2.90375	-0.809326	0.278718	-2.96783	-0.661011	0.222725	-3.38776	-1.15631	0.341321	-2.8479	-0.543823	0.190956	-1.80542	-0.709229	0.392833	-15.2185	-3.00598	0.197521	-10.2319	-1.80542	0.17645	-13.7439	-2.34009	0.170264
48	-2.90039	-0.807495	0.278409	-2.96326	-0.661316	0.223172	-3.38074	-1.15082	0.340404	-2.8421	-0.541687	0.190594	-1.79626	-0.717773	0.399592	-15.2142	-3.00537	0.197537	-10.2203	-1.79016	0.175157	-13.7335	-2.33582	0.170081
50	-2.89124	-0.809326	0.279924	-2.95776	-0.662537	0.223999	-3.37738	-1.15112	0.340833	-2.83783	-0.552979	0.19486	-1.81	-0.723877	0.399933	-15.1984	-3.00415	0.197663	-10.213	-1.77795	0.174087	-13.7372	-2.33643	0.17008
52	-2.88177	-0.812988	0.282114	-2.95807	-0.661926	0.22377	-3.37372	-1.14929	0.34066	-2.83112	-0.550232	0.194352	-1.80786	-0.725708	0.401418	-15.1929	-3.0011	0.197533	-10.2008	-1.78406	0.174894	-13.6719	-2.33459	0.170759
54	-2.87811	-0.799561	0.277807	-2.95258	-0.661316	0.223979	-3.36273	-1.13525	0.337599	-2.83356	-0.552063	0.19483	-1.81335	-0.736084	0.405924	-15.177	-3.00171	0.19778	-10.1923	-1.79016	0.175639	-13.6749	-2.33398	0.170676
56	-2.87598	-0.802917	0.279181	-2.95105	-0.65918	0.223371	-3.36395	-1.13129	0.336297	-2.82562	-0.548096	0.193973	-1.80817	-0.743103	0.41097	-15.152	-3.00171	0.198107	-10.1855	-1.78955	0.175695	-13.6829	-2.33765	0.170845
58	-2.87842	-0.79895	0.277566	-2.95288	-0.654602	0.221683	-3.36121	-1.12518	0.334756	-2.82837	-0.545654	0.192922	-1.80603	-0.748291	0.414329	-15.1593	-3.0011	0.197971	-10.1782	-1.78284	0.175162	-13.6707	-2.3407	0.171221
60	-2.87781	-0.795288	0.276352	-2.95746	-0.653381	0.220927	-3.35724	-1.12213	0.334242	-2.82013	-0.545654	0.193486	-1.80206	-0.749207	0.415749	-15.1312	-2.99988	0.198257	-10.1703	-1.76636	0.173678	-13.6371	-2.33582	0.171284
62	-2.87598	-0.793457	0.275891	-2.95837	-0.655518	0.22158	-3.3548	-1.11572	0.332575	-2.81738	-0.547485	0.194324	-1.79138	-0.753174	0.420443	-15.1459	-3.00354	0.198307	-10.1611	-1.75415	0.172633	-13.6133	-2.33582	0.171584
64	-2.8894	-0.788879	0.273025	-2.96356	-0.651855	0.219957	-3.35907	-1.10504	0.328972	-2.80731	-0.543823	0.193717	-1.78894	-0.75531	0.422211	-15.1276	-2.99988	0.198305	-10.1489	-1.74927	0.17236	-13.6145	-2.33276	0.171344
66	-2.89459	-0.788574	0.27243	-2.96082	-0.654297	0.220985	-3.36182	-1.10504	0.328704	-2.8186	-0.540771	0.191858	-1.78619	-0.761414	0.426277	-15.1355	-2.98706	0.197355	-10.1416	-1.74744	0.172304	-13.62	-2.33521	0.171454
68	-2.89581	-0.772095	0.266625	-2.95746	-0.653381	0.220927	-3.35907	-1.10016	0.327519	-2.81982	-0.533447	0.189177	-1.78772	-0.771484	0.431547	-15.0916	-2.99255	0.198293	-10.1367	-1.74805	0.172447	-13.6273	-2.33643	0.171452
70	-2.9007	-0.768433	0.264913	-2.96753	-0.656128	0.221102	-3.36365	-1.09375	0.325168	-2.81677	-0.527954	0.187432	-1.78406	-0.775757	0.434827	-15.0952	-3.00049	0.198771	-10.1324	-1.745	0.172219	-13.6304	-2.3407	0.171727
72	-2.89215	-0.76416	0.264219	-2.96265	-0.658264	0.222188	-3.3609	-1.08704	0.323436	-2.81342	-0.527954	0.187656	-1.78833	-0.776672	0.4343	-15.0867	-3.00964	0.19949	-10.1288	-1.74622	0.172401	-13.6346	-2.34863	0.172255
74	-2.89734	-0.752258	0.259638	-2.94891	-0.658875	0.22343	-3.35999	-1.08246	0.322162	-2.81342	-0.521851	0.185486	-1.79199	-0.778809	0.434605	-15.0897	-3.00476	0.199126	-10.1251	-1.74622	0.172464	-13.6261	-2.36145	0.173303
76	-2.89276	-0.757141	0.261736	-2.94769	-0.658264	0.223315	-3.35754	-1.07727	0.320851	-2.80518	-0.516663	0.184182	-1.79565	-0.785217	0.437288	-15.0879	-3.00354	0.19907	-10.1257	-1.73462	0.171308	-13.6169	-2.38708	0.175303
78	-2.89429	-0.749512	0.258962	-2.94617	-0.664062	0.225399	-3.35297	-1.07422	0.320379	-2.8064	-0.505981	0.180296	-1.79626	-0.793457	0.441726	-15.0806	-3.00354	0.199166	-10.1245	-1.73279	0.171148	-13.623	-2.42004	0.177643
80	-2.89459	-0.751648	0.259673	-2.94495	-0.671082	0.227876	-3.36731	-1.06079	0.315026	-2.80823	-0.510254	0.1817	-1.79474	-0.799866	0.445673	-15.0775	-3.0011	0.199045	-10.1257	-1.73279	0.171127	-13.6133	-2.44873	0.179878
82	-2.89673	-0.748596	0.258428	-2.94617	-0.675964	0.229439	-3.36365	-1.05316	0.313101	-2.79541	-0.510254	0.182533	-1.7923	-0.808411	0.451047	-15.0671	-3.00171	0.199222	-10.1202	-1.73035	0.170979	-13.6023	-2.48413	0.182626
84	-2.89764	-0.745544	0.257293	-2.94312	-0.679626	0.230921	-3.36426	-1.04492	0.310595	-2.79449	-0.50293	0.179972	-1.78406	-0.814819	0.456723	-15.0647	-3.00049	0.199173	-10.1099	-1.72791	0.170913	-13.595	-2.52197	0.185508
86	-2.90009	-0.745239	0.256971	-2.94342	-0.681763	0.231623	-3.36029	-1.03363	0.307601	-2.78961	-0.502014	0.179958	-1.78253	-0.819702	0.459853	-15.0537	-3.00293	0.199481	-10.1038	-1.72485	0.170714	-13.5938	-2.54272	0.187051
88	-2.89673	-0.742493	0.256321	-2.94586	-0.685425	0.232674	-3.35724	-1.02905	0.306518	-2.79144	-0.502014	0.17984	-1.7746	-0.830994	0.468272	-15.0574	-3.0011	0.199311	-10.097	-1.72363	0.170707	-13.5913	-2.56226	0.188522
90	-2.89398	-0.734558	0.253823	-2.94861	-0.688477	0.233492	-3.3548	-1.02905	0.306741	-2.78961	-0.500488	0.179411	-1.77856	-0.839844	0.472203	-15.0397	-3.00171	0.199586	-10.0989	-1.71936	0.170253	-13.5852	-2.58728	0.190448
92	-2.89246	-0.730896	0.25269	-2.95074	-0.690308	0.233944	-3.36121	-1.0199	0.303432	-2.79327	-0.498352	0.178411	-1.77612	-0.85022	0.478694	-15.0391	-3.00537	0.199838	-10.0922	-1.71387	0.169822	-13.584	-2.60498	0.191769
94	-2.89001	-0.729675	0.252482	-2.9483	-0.69458	0.235586	-3.35388	-1.02081	0.304368	-2.79022	-0.49408	0.177075	-1.77307	-0.852661	0.480895	-15.0092	-3.00842	0.200439	-10.0879	-1.70776	0.169288	-13.5968	-2.63245	0.193608
96	-2.89337	-0.730591	0.252505	-2.95166	-0.697937	0.236456	-3.35419	-1.01257	0.301883	-2.7832	-0.491028	0.176425	-1.7868	-0.856934	0.47959	-15.0281	-3.01208	0.200431	-10.0891	-1.70349	0.168845	-13.6121	-2.65686	0.195184
98	-2.9007	-0.731812	0.252288	-2.96326	-0.700378	0.236354	-3.35022	-1.008	0.300874	-2.79724	-0.492554	0.176086	-1.78802	-0.860901	0.481481	-15.0305	-3.01636	0.200682	-10.1013	-1.698	0.168097	-13.6218	-2.68799	0.19733
100	-2.89948	-0.732117	0.2525	-2.96265	-0.703735	0.237536	-3.35907	-1.00555	0.299355	-2.79724	-0.490723	0.175431	-1.79596	-0.865173	0.481733	-15.0476	-3.01636	0.200454	-10.1013	-1.698	0.168097	-13.6133	-2.72217	0.199964
102	-2.90497	-0.733337	0.252442	-2.96509	-0.705566	0.237958	-3.36365	-0.995483	0.295954	-2.80029	-0.490417	0.175131	-1.78955	-0.874634	0.488745	-15.0409	-3.0127	0.2003	-10.0934	-1.69861	0.168289	-13.6078	-2.75024	0.202108
104	-2.90283	-0.734863	0.253154	-2.96326	-0.708313	0.239032	-3.35938	-0.99762	0.296966	-2.79083	-0.491638	0.176162	-1.78589	-0.881042	0.493336	-15.0446	-3.00598	0.199805	-10.0909	-1.70105	0.168572	-13.6121	-2.78259	0.204421
106	-2.90253	-0.733948	0.252865	-2.96448	-0.709534	0.239345	-3.36151	-1.00616	0.299319	-2.79449	-0.496216	0.177569	-1.78864	-0.887451	0.496161	-15.0415	-2.99805	0.199318	-10.0891	-1.70105	0.168603	-13.6206	-2.81006	0.206309
108	-2.90314	-0.732422	0.252286	-2.96295	-0.710754	0.239881	-3.37067	-1.00372	0.297782	-2.78809	-0.487671	0.174912	-1.78802	-0.891724	0.49872	-15.0311	-2.99194	0.19905	-10.0885	-1.70044	0.168552	-13.62	-2.8363	0.208246
110	-2.89917	-0.733337	0.252947	-2.96143	-0.713501	0.240932	-3.3725	-1.008	0.298887	-2.79205	-0.485535	0.173899	-1.77917	-0.89386	0.502401	-15.0342	-2.98523	0.198563	-10.0861	-1.70288	0.168835	-13.6267	-2.85522	0.209531
112	-2.90161	-0.729675	0.251472	-2.96204	-0.715027	0.241397	-3.36609	-1.00952	0.299909	-2.79236	-0.496216	0.177705	-1.77673	-0.896301	0.504466	-15.0214	-2.98279	0.19857	-10.0897	-1.70105	0.168592	-13.6285	-2.88025	0.21134
114	-2.91504	-0.729065	0.250105	-2.95746	-0.715942	0.24208	-3.36609	-1.0202	0.303083	-2.79053	-0.495911	0.177712	-1.7688	-0.888672	0.502415	-15.0299	-2.98096	0.198335	-10.0897	-1.698	0.16829	-13.631	-2.90894	0.213406
116	-2.91382	-0.736694	0.252828	-2.95807	-0.719299	0.243165	-3.36365	-1.02722	0.305389	-2.7951	-0.496216	0.17753	-1.77368	-0.889282	0.501376	-15.0092	-2.97729	0.198365	-10.083	-1.69556	0.16816	-13.6334	-2.92542	0.214577
118	-2.9126	-0.728149	0.25	-2.96082	-0.719299	0.24294	-3.35663	-1.03149	0.307301	-2.78595	-0.508728	0.182605	-1.77551	-0.891418	0.502063	-15.014	-2.97546	0.198179	-10.0873	-1.69617	0.168149	-13.623	-2.94006	0.215815
120
															0.420266			0.19857

## Sheet: 1,0 Hz
300µM
-120 mV	1 Hz
time [s]	5_03_13_0002	5_03_13_0008	1	5_03_13_0003	5_03_13_0009	2	5_05_21_0003	5_05_21_0010	3	5_05_21_0006	5_05_21_0013	4
0	-9.36584	-2.67334	0.285435	-6.00433	-1.16882	0.194663	-5.05615	-0.950317	0.187953	-4.78882	-1.52954	0.319398
1	-8.96912	-2.65045	0.295509	-5.867	-1.15814	0.197399	-4.9292	-0.946045	0.191927	-4.60144	-1.4325	0.311314
2	-8.72498	-2.64282	0.302903	-5.76172	-1.14746	0.199153	-4.84436	-0.944214	0.19491	-4.46838	-1.37024	0.306652
3	-8.55408	-2.64282	0.308955	-5.68542	-1.14288	0.20102	-4.77844	-0.940552	0.196832	-4.35669	-1.3208	0.303166
4	-8.42896	-2.63062	0.312093	-5.61218	-1.1322	0.20174	-4.72839	-0.942383	0.199303	-4.27246	-1.2854	0.300857
5	-8.32214	-2.6001	0.312431	-5.53741	-1.11694	0.201708	-4.68872	-0.935669	0.199557	-4.20227	-1.2616	0.300218
6	-8.22296	-2.58636	0.31453	-5.48248	-1.11237	0.202895	-4.65759	-0.932617	0.200236	-4.15894	-1.24146	0.298503
7	-8.14972	-2.58026	0.316607	-5.42145	-1.10474	0.203771	-4.63623	-0.930176	0.200632	-4.1095	-1.22864	0.298975
8	-8.08868	-2.57416	0.318242	-5.37415	-1.09253	0.203294	-4.62891	-0.924683	0.199763	-4.04541	-1.22559	0.302957
9	-8.03375	-2.58026	0.321178	-5.35126	-1.09711	0.205019	-4.61792	-0.924072	0.200106	-4.02039	-1.20605	0.299985
10	-7.98492	-2.58026	0.323142	-5.30853	-1.08948	0.205231	-4.61731	-0.92041	0.199339	-3.99109	-1.19446	0.299281
11	-7.94067	-2.55127	0.321291	-5.26733	-1.08185	0.205388	-4.62097	-0.9198	0.199049	-3.96484	-1.17676	0.296798
12	-7.89337	-2.54059	0.321864	-5.22919	-1.08185	0.206886	-4.60632	-0.9198	0.199682	-3.93188	-1.1731	0.298355
13	-7.85065	-2.56348	0.326531	-5.19257	-1.08185	0.208346	-4.62097	-0.917358	0.198521	-3.90503	-1.1554	0.295874
14	-7.82776	-2.56958	0.328265	-5.16357	-1.08032	0.20922	-4.63379	-0.913086	0.19705	-3.89404	-1.15601	0.296865
15	-7.79877	-2.54974	0.326942	-5.14221	-1.08032	0.210089	-4.63684	-0.916138	0.197578	-3.8739	-1.1377	0.293682
16	-7.76978	-2.54669	0.327769	-5.13153	-1.08185	0.210824	-4.646	-0.915527	0.197057	-3.85315	-1.12793	0.292729
17	-7.73621	-2.5528	0.32998	-5.09949	-1.08643	0.213046	-4.64417	-0.916138	0.197266	-3.83606	-1.10107	0.287033
18	-7.71332	-2.53601	0.328783	-5.05676	-1.08795	0.215148	-4.64417	-0.916748	0.197398	-3.82935	-1.07361	0.280363
19	-7.69501	-2.56805	0.33373	-5.0354	-1.09406	0.217273	-4.65332	-0.913086	0.196222	-3.81592	-1.07727	0.28231
20	-7.66907	-2.56195	0.334063	-5.01709	-1.09406	0.218066	-4.66492	-0.914917	0.196127	-3.78296	-1.07483	0.284124
21	-7.65839	-2.54211	0.331939	-5.00031	-1.09253	0.218493	-4.67041	-0.910645	0.194982	-3.76709	-1.06995	0.284025
22	-7.63702	-2.54211	0.332867	-4.97131	-1.08643	0.218539	-4.67834	-0.906982	0.193868	-3.76038	-1.05896	0.28161
23	-7.61108	-2.54211	0.334002	-4.93622	-1.08337	0.219474	-4.6814	-0.905151	0.193351	-3.74939	-1.05591	0.281621
24	-7.60651	-2.54517	0.334604	-4.92554	-1.07117	0.217472	-4.68872	-0.901489	0.192268	-3.74084	-1.04736	0.27998
25	-7.59583	-2.5238	0.332262	-4.91486	-1.07422	0.218566	-4.68872	-0.903931	0.192788	-3.73474	-1.05286	0.281909
26	-7.57446	-2.49786	0.329774	-4.89655	-1.06659	0.217825	-4.69177	-0.9021	0.192273	-3.72375	-1.05042	0.282085
27	-7.56226	-2.52075	0.333333	-4.87976	-1.06354	0.217949	-4.6936	-0.905151	0.192848	-3.71643	-1.05103	0.282805
28	-7.56073	-2.50702	0.331584	-4.86298	-1.06506	0.219015	-4.69849	-0.905151	0.192647	-3.703	-1.06567	0.287786
29	-7.55157	-2.49023	0.329764	-4.82788	-1.06812	0.221239	-4.69116	-0.905762	0.193078	-3.69446	-1.06079	0.28713
30	-7.53479	-2.48108	0.329283	-4.81873	-1.08185	0.224509	-4.6875	-0.905762	0.193229	-3.68591	-1.05652	0.286637
31	-7.53174	-2.50244	0.332253	-4.80804	-1.06659	0.221834	-4.68628	-0.909424	0.194061	-3.68225	-1.05164	0.285596
32	-7.52563	-2.4704	0.328264	-4.78973	-1.02234	0.213444	-4.68994	-0.908203	0.193649	-3.67737	-1.04858	0.285145
33	-7.51953	-2.45056	0.325893	-4.78821	-1.03912	0.217017	-4.68994	-0.910645	0.19417	-3.67554	-1.04858	0.285287
34	-7.50427	-2.44904	0.326352	-4.75616	-1.04675	0.220083	-4.68872	-0.912476	0.194611	-3.67188	-1.03943	0.283078
35	-7.49664	-2.44446	0.326074	-4.7287	-1.02997	0.217812	-4.69482	-0.911865	0.194228	-3.6676	-1.04309	0.284407
36	-7.48901	-2.44446	0.326406	-4.71649	-1.03455	0.219346	-4.70398	-0.913696	0.194239	-3.66638	-1.03149	0.281338
37	-7.47833	-2.43683	0.325852	-4.70886	-1.03607	0.220026	-4.70764	-0.913086	0.193958	-3.66333	-1.02478	0.27974
38	-7.46918	-2.44293	0.327068	-4.66766	-1.02539	0.21968	-4.70764	-0.913086	0.193958	-3.65967	-1.01501	0.277352
39	-7.45697	-2.43073	0.325967	-4.63257	-1.00555	0.217062	-4.70642	-0.910645	0.19349	-3.6554	-0.983276	0.268993
40	-7.45697	-2.41089	0.323307	-4.60358	-0.990295	0.215114	-4.71375	-0.909424	0.19293	-3.65784	-0.978394	0.267479
41	-7.44324	-2.3941	0.321648	-4.57153	-1.0025	0.219292	-4.71558	-0.907593	0.192467	-3.65723	-0.983276	0.268858
42	-7.43713	-2.39105	0.321502	-4.54102	-1.0025	0.220766	-4.71069	-0.903931	0.191889	-3.65295	-0.985107	0.269674
43	-7.4295	-2.40021	0.323064	-4.51965	-0.997925	0.220797	-4.71497	-0.899048	0.19068	-3.64563	-0.985718	0.270383
44	-7.42035	-2.40936	0.324697	-4.50592	-0.991821	0.220115	-4.71069	-0.892334	0.189427	-3.64136	-0.982666	0.269863
45	-7.42645	-2.40479	0.323813	-4.49219	-0.978088	0.217731	-4.70215	-0.888062	0.188863	-3.63464	-0.97168	0.267338
46	-7.41119	-2.39868	0.323657	-4.47235	-0.987244	0.220744	-4.69482	-0.881958	0.187858	-3.63281	-0.974121	0.268145
47	-7.38525	-2.39105	0.32376	-4.45862	-1.0025	0.224846	-4.69604	-0.880737	0.187549	-3.62488	-0.969238	0.267385
48	-7.38831	-2.388	0.323214	-4.44489	-0.984192	0.221421	-4.69177	-0.881348	0.18785	-3.62488	-0.962524	0.265533
49	-7.38678	-2.38037	0.322247	-4.42963	-0.970459	0.219084	-4.69116	-0.878906	0.187354	-3.62671	-0.968628	0.267082
50	-7.37305	-2.38037	0.322848	-4.41284	-0.976562	0.2213	-4.69482	-0.874634	0.186297	-3.62366	-0.970459	0.267812
51	-7.37	-2.37274	0.321946	-4.40216	-0.978088	0.222184	-4.6936	-0.872803	0.185956	-3.62793	-0.969849	0.267328
52	-7.36847	-2.36969	0.321599	-4.39453	-0.987244	0.224653	-4.69604	-0.870361	0.185339	-3.63159	-0.969238	0.266891
53	-7.36084	-2.37427	0.322554	-4.37622	-0.976562	0.223152	-4.69849	-0.866089	0.184334	-3.63159	-0.982666	0.270588
54	-7.34711	-2.39105	0.325441	-4.37317	-0.970459	0.221912	-4.69971	-0.860596	0.183117	-3.62488	-0.983887	0.271426
55	-7.33948	-2.39563	0.326403	-4.36707	-1.00708	0.230608	-4.69727	-0.863037	0.183732	-3.62	-0.981445	0.271118
56	-7.3349	-2.36969	0.323071	-4.3457	-1.0025	0.230688	-4.69421	-0.869751	0.185281	-3.61694	-0.981445	0.271347
57	-7.3288	-2.37122	0.323548	-4.34723	-1.01471	0.233415	-4.69543	-0.872803	0.185883	-3.61206	-0.9729	0.269348
58	-7.33032	-2.3819	0.324938	-4.33807	-1.01471	0.233908	-4.68994	-0.869751	0.18545	-3.61572	-0.978394	0.270594
59	-7.32727	-2.37579	0.32424	-4.32129	-1.0025	0.231992	-4.68567	-0.86731	0.185098	-3.61206	-0.975342	0.270024
60	-7.31964	-2.39258	0.326871	-4.31366	-1.03455	0.23983	-4.68506	-0.866699	0.184992	-3.61084	-0.97168	0.269101
61	-7.31812	-2.38495	0.325897	-4.30603	-1.05591	0.245216	-4.68445	-0.870361	0.185798	-3.60901	-0.975952	0.270421
62	-7.30896	-2.36816	0.324008	-4.29535	-1.03455	0.240853	-4.68567	-0.869751	0.185619	-3.60962	-0.963745	0.266994
63	-7.30438	-2.39258	0.327554	-4.28314	-1.04065	0.242964	-4.68018	-0.869141	0.185707	-3.60779	-0.962524	0.266791
64	-7.29675	-2.41241	0.330615	-4.27399	-1.04828	0.24527	-4.6759	-0.872803	0.18666	-3.60474	-0.957642	0.265662
65	-7.29523	-2.40784	0.330056	-4.26331	-1.05896	0.248389	-4.67285	-0.872803	0.186782	-3.60291	-0.927124	0.257327
66	-7.2876	-2.39563	0.328727	-4.25262	-1.06354	0.25009	-4.66919	-0.873413	0.187059	-3.60229	-0.918579	0.254998
67	-7.27997	-2.40784	0.330748	-4.24805	-1.05438	0.248204	-4.66858	-0.875244	0.187475	-3.60046	-0.926514	0.257332
68	-7.27539	-2.40936	0.331166	-4.23889	-1.04675	0.24694	-4.6698	-0.877686	0.187949	-3.59802	-0.928955	0.258185
69	-7.27539	-2.40021	0.329908	-4.22974	-1.05591	0.249639	-4.66614	-0.877686	0.188097	-3.59741	-0.929565	0.258398
70	-7.27692	-2.42004	0.332564	-4.22211	-1.06964	0.253343	-4.66736	-0.878906	0.188309	-3.59558	-0.925293	0.257342
71	-7.27081	-2.43683	0.335152	-4.21295	-1.07269	0.254618	-4.66125	-0.879517	0.188687	-3.59558	-0.92041	0.255984
72	-7.27386	-2.4231	0.333124	-4.20837	-1.0788	0.256345	-4.6582	-0.881958	0.189334	-3.59131	-0.921631	0.256628
73	-7.26471	-2.40784	0.331443	-4.19769	-1.07117	0.25518	-4.65454	-0.879517	0.188959	-3.58948	-0.913696	0.254549
74	-7.25098	-2.40784	0.332071	-4.18854	-1.06812	0.255009	-4.65088	-0.880737	0.18937	-3.58582	-0.916748	0.25566
75	-7.26013	-2.41699	0.332913	-4.18396	-1.07117	0.256018	-4.64783	-0.877686	0.188838	-3.58704	-0.922241	0.257104
76	-7.26013	-2.41394	0.332493	-4.18091	-1.06659	0.255109	-4.646	-0.876465	0.18865	-3.58215	-0.924683	0.258136
77	-7.25403	-2.41394	0.332772	-4.16565	-1.06201	0.254945	-4.64417	-0.878906	0.18925	-3.57727	-0.924683	0.258488
78	-7.25861	-2.42157	0.333614	-4.16565	-1.06354	0.255311	-4.63989	-0.881958	0.190082	-3.57666	-0.93811	0.262287
79	-7.25098	-2.42462	0.334386	-4.15649	-1.06506	0.256241	-4.63928	-0.882568	0.190238	-3.58154	-0.942993	0.263292
80	-7.24335	-2.40479	0.331999	-4.13666	-1.06049	0.256363	-4.63928	-0.889282	0.191685	-3.59131	-0.939331	0.261557
81	-7.24335	-2.39716	0.330946	-4.14276	-1.06812	0.257827	-4.63745	-0.890503	0.192024	-3.59863	-0.93811	0.260685
82	-7.2525	-2.3941	0.330107	-4.13361	-1.06964	0.258767	-4.63562	-0.894165	0.19289	-3.60596	-0.932617	0.258632
83	-7.24792	-2.39258	0.330105	-4.11835	-1.05743	0.256762	-4.63318	-0.90332	0.194968	-3.61328	-0.93689	0.259291
84	-7.2403	-2.41699	0.333825	-4.12292	-1.06812	0.259067	-4.62402	-0.912476	0.197334	-3.61755	-0.934448	0.258309
85	-7.24182	-2.40479	0.332069	-4.1153	-1.06659	0.259177	-4.6051	-0.914307	0.198542	-3.61816	-0.931396	0.257422
86	-7.23877	-2.38953	0.330101	-4.10767	-1.05591	0.257058	-4.60266	-0.919189	0.199708	-3.6145	-0.93689	0.259203
87	-7.23877	-2.39105	0.330312	-4.10156	-1.06506	0.259673	-4.60022	-0.925903	0.201274	-3.61328	-0.925293	0.256081
88	-7.24487	-2.3941	0.330455	-4.09546	-1.06659	0.260432	-4.59778	-0.928345	0.201912	-3.61328	-0.924683	0.255912
89	-7.23572	-2.41547	0.333825	-4.08783	-1.06354	0.260172	-4.59229	-0.943604	0.205476	-3.6084	-0.917358	0.254229
90	-7.22961	-2.37885	0.329042	-4.08173	-1.06049	0.259813	-4.5813	-0.966187	0.210898	-3.60535	-0.888672	0.246487
91	-7.22809	-2.36664	0.327422	-4.07867	-1.06201	0.260382	-4.58984	-0.98877	0.215426	-3.60107	-0.881958	0.244915
92	-7.22351	-2.37427	0.328686	-4.07104	-1.06201	0.26087	-4.5874	-1.01135	0.220463	-3.61328	-0.890503	0.246453
93	-7.22504	-2.35901	0.326505	-4.06647	-1.06049	0.260788	-4.58252	-1.03088	0.22496	-3.61145	-0.891113	0.246747
94	-7.22351	-2.36969	0.328052	-4.06189	-1.06354	0.261833	-4.58069	-1.05774	0.230913	-3.58337	-0.893555	0.249361
95	-7.2113	-2.33307	0.323529	-4.05884	-1.06659	0.262782	-4.58435	-1.07849	0.235255	-3.59314	-0.893555	0.248684
96	-7.2052	-2.33917	0.324651	-4.05121	-1.06354	0.262524	-4.58008	-1.0968	0.239472	-3.59375	-0.88562	0.246433
97	-7.1991	-2.35138	0.326621	-4.04205	-1.05286	0.260476	-4.56177	-1.12305	0.246187	-3.59619	-0.890503	0.247624
98	-7.18842	-2.3407	0.325621	-4.039	-1.04828	0.259539	-4.55383	-1.14685	0.251843	-3.58215	-0.888062	0.247913
99	-7.20367	-2.33459	0.324084	-4.02985	-1.05286	0.261265	-4.55261	-1.16821	0.256603	-3.57605	-0.879517	0.245946
100	-7.19757	-2.31476	0.321603	-4.02069	-1.05591	0.262619	-4.55322	-1.17737	0.258579	-3.57788	-0.886841	0.247868
101	-7.18079	-2.31781	0.322779	-4.00848	-1.06354	0.265322	-4.55139	-1.18591	0.260561	-3.58154	-0.891724	0.248978
102	-7.18536	-2.34833	0.326821	-4.00238	-1.05438	0.263439	-4.54224	-1.18896	0.261758	-3.58032	-0.891113	0.248892
103	-7.18079	-2.34375	0.326392	-3.99933	-1.0376	0.259443	-4.5459	-1.21094	0.26638	-3.57971	-0.893555	0.249616
104	-7.17621	-2.32086	0.323411	-3.98712	-1.02081	0.256028	-4.55322	-1.22803	0.269705	-3.57666	-0.905151	0.253072
105	-7.17163	-2.33307	0.325319	-3.9917	-1.01929	0.255352	-4.5459	-1.23657	0.272019	-3.57361	-0.913696	0.255679
106	-7.1701	-2.3407	0.326452	-3.98407	-1.02081	0.256224	-4.54224	-1.24451	0.273985	-3.57178	-0.910034	0.254785
107	-7.16858	-2.33307	0.325458	-3.96576	-1.01471	0.255868	-4.55017	-1.24878	0.274447	-3.573	-0.911255	0.255039
108	-7.16553	-2.34833	0.327726	-3.97034	-1.02692	0.258647	-4.54834	-1.25793	0.27657	-3.56812	-0.906982	0.254191
109	-7.16858	-2.32849	0.324819	-3.96118	-1.02692	0.259245	-4.53735	-1.26099	0.277912	-3.57239	-0.909424	0.25457
110	-7.16858	-2.31934	0.323542	-3.94897	-1.01318	0.256569	-4.53064	-1.26892	0.280075	-3.57361	-0.910034	0.254654
111	-7.16095	-2.35901	0.329427	-3.94592	-1.02692	0.260247	-4.52087	-1.27502	0.282031	-3.56323	-0.903931	0.253683
112	-7.15179	-2.36816	0.331129	-3.9444	-1.02539	0.259961	-4.51233	-1.28052	0.283782	-3.54675	-0.914307	0.257787
113	-7.14417	-2.35901	0.330201	-3.9444	-1.01929	0.258414	-4.5105	-1.28052	0.283897	-3.54919	-0.903931	0.254686
114	-7.14111	-2.35596	0.329915	-3.93829	-1.02234	0.259589	-4.53186	-1.27258	0.280808	-3.55042	-0.900879	0.253739
115	-7.14111	-2.37274	0.332265	-3.93372	-1.02081	0.259503	-4.53857	-1.27136	0.280124	-3.54614	-0.897217	0.253012
116	-7.14264	-2.35748	0.330058	-3.93066	-1.02081	0.259705	-4.53796	-1.2738	0.280699	-3.54492	-0.891113	0.251377
117	-7.13806	-2.36206	0.330911	-3.92151	-1.02081	0.260311	-4.53186	-1.27808	0.28202	-3.54553	-0.86731	0.24462
118	-7.12891	-2.39105	0.335402	-3.91998	-1.02997	0.262748	-4.52698	-1.29028	0.285021	-3.54553	-0.857544	0.241866
119	-7.1167	-2.39868	0.33705	-3.91235	-1.03912	0.265601	-4.52759	-1.30554	0.288353	-3.53333	-0.864258	0.244602
120
									0.209229			0.269872
