# Supplementary material for: Verapamil inhibits Kir2.3 channels by binding to the pore and interfering with PIP2 binding
Source: Naunyn Schmiedebergs Arch Pharmacol. 2022 Nov 29;396(4):659–67. doi: 10.1007/s00210-022-02342-z (PMC10042922; doi:10.1007/s00210-022-02342-z)
Supplement: Supplementary file 8 — Supplementary file8 (XLS 33 kb) [file 210_2022_2342_MOESM8_ESM.xls]

## Sheet: Raw data
all at -120mV
E291A					E291A 5K+					E216A					E216A 5K+					D247A					D247A 5K+					D251A	cut off bei 0,3µA!				D251A 5K+					I214L					I214L 5K+
0 min		t1		relative current	0 min		t1		relative current	0 min		t1		relative current	0 min		t1		relative current	0 min		t1		relative current	0 min	Datei	t1	Datei	relative current	0 min		t1		relative current	0 min	Datei	t1	Datei	relative current	0 min		t1		relative current	0 min		t1		relative current
-7.41577		-9.14856		1.23366	-3.14758		-3.08594		0.980415	-8.6084		-1.84143		0.213911	-3.34167		-2.76306		0.826849	-13.9862		-2.35229		0.168187	-3.37585		-3.17688		0.941059	-1.026		-1.03943		1.01309	-1.10718		-0.956421		0.863837	-9.1095		-9.09363		0.998258	-16.8945		-16.1682		0.95701
-11.2378		-8.88		0.790191	-3.33313		-3.38623		1.01593	-9.48364		-2.70508		0.285236	-3.1488		-1.99829		0.634619	-8.01941		-2.70325		0.337088	-4.30176		-3.57483		0.831016	-1.16089		-0.828247		0.71346	-1.17554		-1.09985		0.935618	-7.75635		-8.56201		1.10387	-7.21802		-10.2472		1.41967
-9.70642		-6.27625		0.646608	-3.50281		-4.07532		1.16344	-9.06006		-3.2312		0.356642	-4.29443		-5.33813		1.24303	-16.803		-4.13208		0.245914	-5.37781		-5.04333		0.937805	-1.57104		-1.32629		0.844211	-1.00891		-0.965576		0.957048	-13.8525		-7.4469		0.537584	-4.78516		-4.39636		0.91875
-7.68127		-3.77075		0.490902	-3.53271		-3.5968		1.01814	-6.06689		-1.19629		0.197183	-7.50793		-8.08411		1.07674	-6.15845		-2.86316		0.464916	-3.11523		-3.47839		1.11658	-1.25122		-1.16455		0.930732	-0.978394		-0.942993		0.963818	-12.6276		-6.89575		0.546087	-6.58264		-9.58984		1.45684
-4.92126		-3.30322		0.671214	-3.17627		-2.901		0.913336	-8.02063		-1.45142		0.18096	-3.83545		-4.55017		1.18635	-4.28345		-2.14966		0.501852	-4.19373		-4.72412		1.12647	-1.203		-1.07056		0.889904						-17.5922		-7.58301		0.431045	-10.2307		-8.03833		0.785706
-7.16064		-4.97498		0.694766	-3.12073		-3.28735		1.05339	-4.63684		-1.04065		0.224431	-8.58215		-10.343		1.20518	-14.5526		-2.71851		0.186805	-4.7937		-3.94165		0.822256	-1.04004		-1.15662		1.11209	bei allen					-7.29858		-3.32886		0.456096	-4.51721		-4.38965		0.971761
-8.39355		-7.81921		0.931574						-10.3186		-1.35376		0.131196	-7.82104		-8.07983		1.03309	-7.19116		-0.952759		0.13249	-5.94299		-5.32349		0.895758	-1.37817		-0.930786		0.675376	Leckstrom					-15.4425		-6.4624		0.418481	-6.94397		-5.0531		0.727696
-11.3904		-6.37756		0.559908																-8.40027		-0.979004		0.116544						grenzwerti					>0,2					-14.7076		-7.61597		0.517824
				0.559908																										Leckstrom										-8.92578		-8.59863		0.963348
																																								-5.73425		-3.8031		0.663225
																																								-5.43335		-2.76917		0.509661
																																								-10.3961		-5.93933		0.571303
																																								-8.36853		-4.21204		0.503319
																																								-7.19543		-5.3186		0.739164
[truncated: 10 more columns]

## Sheet: normalized current
E291A	E291A relative	E216A	E216AAnorm	D247A	D247Anorm	D251A	D251Anorm	I214L	I214Lnorm	WT	WT norm
1.23366	1.20462	0.213911	0.207799	0.168187	0.176483	1.01309	1.08925	0.998258	0.965508	0.268721	0.230324
0.790191	0.771588	0.285236	0.277087	0.337088	0.353716	0.71346	0.767095	1.10387	1.06766	0.47361	0.405937
0.646608	0.631385	0.356642	0.346453	0.245914	0.258044	0.844211	0.907676	0.537584	0.519947	0.257946	0.221089
0.490902	0.479345	0.197183	0.19155	0.464916	0.48785	0.930732	1.0007	0.546087	0.528172	0.211954	0.181668
0.671214	0.655412	0.18096	0.17579	0.501852	0.526608	0.889904	0.956803	0.431045	0.416903	0.445456	0.381805
0.694766	0.67841	0.224431	0.218019	0.186805	0.19602	1.11209	1.19569	0.456096	0.441133	0.257507	0.220712
0.931574	0.909642	0.131196	0.127448	0.13249	0.139026	0.675376	0.726149	0.418481	0.404752
0.559908	0.546726			0.116544	0.122293			0.517824	0.500835
								0.963348	0.931743
								0.663225	0.641467
								0.509661	0.49294
								0.571303	0.55256
								0.503319	0.486806
								0.739164	0.714914
